# Supplementary material for: Dexamethasone sensitizes to ferroptosis by glucocorticoid receptor–induced dipeptidase-1 expression and glutathione depletion
Source: Sci Adv. 2022 Feb 2;8(5):eabl8920. doi: 10.1126/sciadv.abl8920 (PMC8809683; doi:10.1126/sciadv.abl8920)
Supplement: Supplementary file 2 — Data S1 and S2 [file sciadv.abl8920_data_s1_and_s2.zip › sciadv.abl8920_data_s1.xls]

## Sheet: WT_Dexmetha.vs.WT_Vehicle.dge
ensembl	gene	baseMean	log2FoldChange	lfcSE	stat	pvalue	padj
ENSG00000286235		9.65023	5.97191	2.2204	2.68956	0.00715455	0.0307101
ENSG00000161896	IP6K3	11.0556	5.71387	0.969568	5.89321	3.78771e-09	5.11412e-08
ENSG00000196091	MYBPC1	17.5327	5.10267	0.795993	6.41044	1.45099e-10	2.21878e-09
ENSG00000259399	TGIF2-RAB5IF	5.85139	5.09445	1.57598	3.23256	0.00122686	0.00673885
ENSG00000173432	SAA1	269.125	4.35741	0.175009	24.8982	7.77418e-137	1.7274e-134
ENSG00000241158	ADAMTS9-AS1	12.1781	4.33769	0.746662	5.80945	6.26793e-09	8.26577e-08
ENSG00000121933	TMIGD3	5.45465	4.19435	1.2199	3.43828	0.000585422	0.00346365
ENSG00000231574	LINC02015	8.36299	3.99014	1.12001	3.5626	0.000367197	0.00228047
ENSG00000259030	FPGT-TNNI3K	9.41385	3.95006	1.1988	3.295	0.000984203	0.00553207
ENSG00000119938	PPP1R3C	11.6364	3.85728	0.692358	5.57122	2.52965e-08	3.10988e-07
ENSG00000155307	SAMSN1	22.0019	3.80534	0.539638	7.05165	1.76803e-12	3.15371e-11
ENSG00000109193	SULT1E1	14.0702	3.79003	0.652393	5.80942	6.2689e-09	8.26577e-08
ENSG00000038295	TLL1	14.0709	3.76371	0.641118	5.87055	4.34362e-09	5.83406e-08
ENSG00000163638	ADAMTS9	1028.67	3.75178	0.0924117	40.5986	0	0
ENSG00000109321	AREG	120.977	3.71387	0.223482	16.6182	5.14734e-62	4.43262e-60
ENSG00000104415	CCN4	24.7917	3.63262	0.617302	5.88467	3.98846e-09	5.3771e-08
ENSG00000115009	CCL20	9.88014	3.56865	0.7313	4.87987	1.06156e-06	1.06738e-05
ENSG00000111319	SCNN1A	137.686	3.55803	0.562615	6.32409	2.54729e-10	3.82369e-09
ENSG00000278139	P3R3URF-PIK3R3	16.3581	3.54654	1.17274	3.02416	0.00249327	0.0125521
ENSG00000177575	CD163	10.8616	3.48362	0.819651	4.25012	2.13656e-05	0.000172671
ENSG00000137673	MMP7	6.68323	3.46445	0.880875	3.93297	8.39034e-05	0.000597583
ENSG00000235770	LINC00607	11.3054	3.38487	0.912771	3.70834	0.00020862	0.00137586
ENSG00000015413	DPEP1	8.824	3.3085	0.893501	3.70285	0.000213188	0.00140342
ENSG00000152463	OLAH	32.2038	3.30424	0.450834	7.32916	2.31594e-13	4.39223e-12
ENSG00000132965	ALOX5AP	19.4736	3.29228	0.498236	6.60788	3.89869e-11	6.23721e-10
ENSG00000248187		11.8526	3.26585	0.646532	5.05134	4.38716e-07	4.68328e-06
ENSG00000237188		8.23987	3.25755	1.04097	3.12934	0.00175201	0.00923356
ENSG00000179094	PER1	794.489	3.24465	0.0905574	35.8297	3.80685e-281	2.14111e-278
ENSG00000111245	MYL2	6.74099	3.22445	0.95018	3.39352	0.000690008	0.004036
ENSG00000111859	NEDD9	320.407	3.12054	0.149171	20.9192	3.58103e-97	5.19769e-95
ENSG00000153531	ADPRHL1	374.388	3.063	0.127493	24.0249	1.52761e-127	3.1243e-125
ENSG00000005471	ABCB4	6.52304	2.98641	0.830634	3.59534	0.000323973	0.00203937
ENSG00000078018	MAP2	416.907	2.91066	0.144724	20.1118	5.81468e-90	7.69505e-88
ENSG00000096060	FKBP5	4035.41	2.84004	0.0358616	79.1944	0	0
ENSG00000188580	NKAIN2	6.77715	2.81798	0.772381	3.64843	0.000263848	0.00169537
ENSG00000111913	RIPOR2	6.32866	2.80502	0.821952	3.41264	0.00064338	0.00377799
ENSG00000135312	HTR1B	16.6138	2.7743	0.501063	5.53683	3.08e-08	3.73795e-07
ENSG00000188305	PEAK3	20.2396	2.7367	0.493074	5.55029	2.85201e-08	3.49186e-07
ENSG00000023445	BIRC3	702.649	2.73633	0.107173	25.532	8.71041e-144	2.14753e-141
ENSG00000144810	COL8A1	928.18	2.70389	0.0951986	28.4026	1.87998e-177	5.83376e-175
ENSG00000044524	EPHA3	36.7105	2.70216	0.333392	8.10506	5.27196e-16	1.18903e-14
ENSG00000148677	ANKRD1	28892.8	2.60923	0.0344267	75.7908	0	0
ENSG00000203804	ADAMTSL4-AS1	5.84086	2.6072	0.89126	2.92529	0.00344131	0.0165828
ENSG00000268894	PLCE1-AS1	10.8181	2.60498	0.730966	3.56376	0.000365582	0.00227123
ENSG00000151632	AKR1C2	155.633	2.54995	0.171211	14.8936	3.62525e-50	2.46216e-48
ENSG00000232133	IMPDH1P10	47.8223	2.53251	0.397814	6.36606	1.93947e-10	2.93826e-09
ENSG00000237515	SHISA9	6.63014	2.52893	0.888806	2.84531	0.00443683	0.0205175
ENSG00000248596		11.3757	2.51645	0.72589	3.46671	0.000526875	0.00315249
ENSG00000158714	SLAMF8	23.1944	2.51238	0.444158	5.6565	1.5449e-08	1.9417e-07
ENSG00000106772	PRUNE2	38.9743	2.49895	0.366384	6.82059	9.06669e-12	1.54675e-10
ENSG00000134339	SAA2	103.06	2.48051	0.23764	10.4381	1.66062e-25	5.81678e-24
ENSG00000227496		45.4677	2.47538	0.334861	7.39226	1.44358e-13	2.77581e-12
ENSG00000113389	NPR3	38.4803	2.47178	0.434929	5.68317	1.32218e-08	1.68056e-07
ENSG00000171051	FPR1	513.379	2.45159	0.101312	24.1983	2.3197e-129	4.85465e-127
ENSG00000213514		72.9338	2.44826	0.219032	11.1776	5.24727e-29	2.08019e-27
ENSG00000143127	ITGA10	1519.58	2.44676	0.059847	40.8835	0	0
ENSG00000152936	LMNTD1	10.274	2.44013	0.703471	3.4687	0.000522982	0.00313545
ENSG00000165887	ANKRD2	6.11715	2.4344	0.790192	3.08077	0.00206465	0.0106842
ENSG00000063180	CA11	19.6897	2.39414	0.695673	3.44148	0.000578539	0.00342856
ENSG00000169418	NPR1	16.0102	2.34895	0.505538	4.64643	3.37729e-06	3.13646e-05
ENSG00000163362	INAVA	19.1309	2.33395	0.523935	4.45465	8.40291e-06	7.33086e-05
ENSG00000183578	TNFAIP8L3	145.701	2.32754	0.162801	14.2968	2.29155e-46	1.44207e-44
ENSG00000284740		6.58467	2.32617	0.801457	2.90243	0.00370277	0.017635
ENSG00000139132	FGD4	414.693	2.31093	0.100074	23.0922	5.54135e-118	1.00741e-115
ENSG00000187210	GCNT1	1403.06	2.28611	0.112624	20.2986	1.32417e-91	1.80549e-89
ENSG00000144115	THNSL2	14.4788	2.24647	0.686069	3.27441	0.00105884	0.00589818
ENSG00000115414	FN1	197128	2.24602	0.0475075	47.2772	0	0
ENSG00000115041	KCNIP3	6.23258	2.2148	0.88089	2.51427	0.0119278	0.0472024
ENSG00000157514	TSC22D3	710.536	2.21045	0.0841571	26.2658	4.71744e-152	1.26723e-149
ENSG00000139508	SLC46A3	344.746	2.20007	0.120618	18.2401	2.48209e-74	2.61244e-72
ENSG00000047936	ROS1	50.8888	2.18791	0.379862	5.75975	8.42398e-09	1.09628e-07
ENSG00000242242	NECTIN3-AS1	500.594	2.16686	0.0919372	23.5689	8.03602e-123	1.50659e-120
ENSG00000106366	SERPINE1	125206	2.1409	0.026307	81.3813	0	0
ENSG00000123977	DAW1	15.0465	2.13942	0.550122	3.88899	0.000100661	0.000703742
ENSG00000132793	LPIN3	43.0285	2.12108	0.322587	6.57523	4.8579e-11	7.70331e-10
ENSG00000253368	TRNP1	460.767	2.10577	0.110383	19.0769	3.92768e-81	4.74432e-79
ENSG00000187193	MT1X	1209.7	2.10139	0.0728234	28.8559	4.26721e-183	1.47695e-180
ENSG00000162426	SLC45A1	9.59842	2.08775	0.678209	3.07834	0.00208159	0.0107564
ENSG00000120129	DUSP1	1786.56	2.0416	0.0481285	42.4198	0	0
ENSG00000099994	SUSD2	12.079	2.02966	0.593496	3.41985	0.000626566	0.00368407
ENSG00000132915	PDE6A	15.3131	2.02789	0.487297	4.1615	3.16169e-05	0.000247625
ENSG00000280179		18.1738	1.99908	0.511534	3.90801	9.30604e-05	0.000654003
ENSG00000170214	ADRA1B	26.7934	1.99381	0.377472	5.282	1.27779e-07	1.44731e-06
ENSG00000030419	IKZF2	79.9595	1.99139	0.24429	8.15173	3.58756e-16	8.17329e-15
ENSG00000125148	MT2A	32294.9	1.99048	0.0344911	57.7099	0	0
ENSG00000102996	MMP15	514.987	1.97155	0.0953053	20.6867	4.56496e-95	6.46931e-93
ENSG00000151967	SCHIP1	400.293	1.9407	0.187951	10.3256	5.39958e-25	1.84756e-23
ENSG00000169715	MT1E	4219.61	1.93597	0.0402445	48.1051	0	0
ENSG00000163017	ACTG2	9.84745	1.90936	0.58405	3.26917	0.00107865	0.00600294
ENSG00000198483	ANKRD35	13.9759	1.90645	0.525658	3.62678	0.000286974	0.0018283
ENSG00000188487	INSC	129.723	1.9037	0.18496	10.2925	7.61724e-25	2.59159e-23
ENSG00000171522	PTGER4	348.627	1.90324	0.124982	15.2281	2.3026e-52	1.63803e-50
ENSG00000134243	SORT1	2508.48	1.89452	0.0617154	30.6977	6.10254e-207	2.67887e-204
ENSG00000152779	SLC16A12	176.571	1.89014	0.145798	12.9641	1.95454e-38	1.03161e-36
ENSG00000257642		18.9564	1.88503	0.435695	4.32648	1.51513e-05	0.000125665
ENSG00000156466	GDF6	112.056	1.85328	0.177409	10.4464	1.52203e-25	5.35029e-24
ENSG00000128052	KDR	24.8932	1.85327	0.383582	4.83148	1.35522e-06	1.33829e-05
ENSG00000253661	ZFHX4-AS1	23.1385	1.84566	0.44714	4.1277	3.66414e-05	0.000282067
ENSG00000168824	NSG1	38.3248	1.83365	0.332783	5.51005	3.58724e-08	4.31861e-07
ENSG00000173597	SULT1B1	69.1261	1.82425	0.372826	4.89302	9.92992e-07	1.00347e-05
ENSG00000249641	HOXC13-AS	20.4593	1.82192	0.443134	4.11144	3.93193e-05	0.000301008
ENSG00000131016	AKAP12	20255.7	1.821	0.0391876	46.4688	0	0
ENSG00000173208	ABCD2	9.59621	1.81711	0.602964	3.01364	0.00258137	0.0129563
ENSG00000003989	SLC7A2	4317.71	1.81522	0.0444587	40.8293	0	0
ENSG00000055813	CCDC85A	14.8977	1.81428	0.638544	2.84128	0.00449328	0.0207466
ENSG00000137801	THBS1	125779	1.80574	0.0264798	68.1929	0	0
ENSG00000146555	SDK1	114.19	1.79788	0.335853	5.3532	8.64146e-08	9.95704e-07
ENSG00000185950	IRS2	3775.32	1.79288	0.0372329	48.1531	0	0
ENSG00000073910	FRY	123.533	1.76427	0.264594	6.66782	2.59626e-11	4.2211e-10
ENSG00000100311	PDGFB	293.309	1.75607	0.19153	9.1686	4.79203e-20	1.35822e-18
ENSG00000161638	ITGA5	36183	1.75586	0.0191372	91.7508	0	0
ENSG00000108387	SEPTIN4	13.6404	1.75534	0.533519	3.29011	0.0010015	0.0056205
ENSG00000196159	FAT4	703.892	1.7528	0.131524	13.3268	1.61707e-40	9.06668e-39
ENSG00000162706	CADM3	208.159	1.7371	0.14355	12.101	1.04281e-33	4.71572e-32
ENSG00000185013	NT5C1B	8.86387	1.73434	0.607047	2.85702	0.00427642	0.0198933
ENSG00000163810	TGM4	14.1855	1.72978	0.604843	2.85988	0.00423807	0.0197506
ENSG00000007933	FMO3	8.24184	1.72453	0.636435	2.70968	0.00673487	0.0292153
ENSG00000175084	DES	14.8731	1.72322	0.644533	2.67359	0.00750439	0.0320285
ENSG00000276107		35.8809	1.71944	0.323788	5.31039	1.09392e-07	1.24768e-06
ENSG00000138100	TRIM54	27.8509	1.70517	0.403582	4.22509	2.3885e-05	0.000191059
ENSG00000260604		370.918	1.69837	0.108512	15.6515	3.24562e-55	2.46476e-53
ENSG00000187134	AKR1C1	1423.91	1.69294	0.0607836	27.8519	1.02181e-170	3.01485e-168
ENSG00000185432	METTL7A	36.3587	1.67494	0.402866	4.15755	3.21679e-05	0.000251284
ENSG00000258777	HIF1A-AS1	12.0872	1.66266	0.527634	3.15117	0.0016262	0.00863117
ENSG00000092969	TGFB2	3722.61	1.66144	0.0583339	28.4816	1.97867e-178	6.35931e-176
ENSG00000169764	UGP2	5587.32	1.64891	0.0460471	35.8093	7.92038e-281	4.31973e-278
ENSG00000170017	ALCAM	21066.2	1.63611	0.0371659	44.0217	0	0
ENSG00000275993	SIK1B	932.803	1.63048	0.0764783	21.3195	7.47992e-101	1.16055e-98
ENSG00000237548	TTLL11-IT1	21.5835	1.6303	0.38787	4.20321	2.63155e-05	0.00020883
ENSG00000118503	TNFAIP3	966.446	1.63006	0.148747	10.9586	6.04294e-28	2.30915e-26
ENSG00000280269		11.0846	1.62475	0.563414	2.88377	0.0039295	0.0185236
ENSG00000133110	POSTN	13.8448	1.61269	0.58836	2.741	0.00612522	0.0269605
ENSG00000139220	PPFIA2	12.2461	1.60501	0.60474	2.65404	0.00795338	0.0336258
ENSG00000162614	NEXN	1982.23	1.60384	0.0666906	24.049	8.54746e-128	1.76824e-125
ENSG00000133687	TMTC1	302.853	1.60283	0.139387	11.4991	1.33266e-30	5.63032e-29
ENSG00000155850	SLC26A2	5491.37	1.59568	0.0449039	35.5355	1.39216e-276	7.36946e-274
ENSG00000119686	FLVCR2	151.91	1.59379	0.204432	7.7962	6.37981e-15	1.36047e-13
ENSG00000278621		43.3062	1.59369	0.315461	5.05195	4.37321e-07	4.67394e-06
ENSG00000150471	ADGRL3	111.646	1.57999	0.186426	8.47515	2.34785e-17	5.71035e-16
ENSG00000173210	ABLIM3	6651.52	1.57863	0.0291974	54.0674	0	0
ENSG00000145526	CDH18	18.4093	1.57024	0.543663	2.88826	0.00387376	0.0183147
ENSG00000118515	SGK1	8270.99	1.55393	0.0279275	55.6416	0	0
ENSG00000140092	FBLN5	38.6289	1.5521	0.336777	4.60868	4.05228e-06	3.7116e-05
ENSG00000185186	LINC00313	49.6842	1.54115	0.254483	6.05599	1.39553e-09	1.97148e-08
ENSG00000184226	PCDH9	85.6977	1.5276	0.237052	6.44415	1.16254e-10	1.79138e-09
ENSG00000257767		40.1846	1.52449	0.490072	3.11074	0.0018662	0.00976106
ENSG00000165874	SHLD2P1	55.103	1.5143	0.30244	5.00694	5.53024e-07	5.82065e-06
ENSG00000077942	FBLN1	54.7142	1.5069	0.353045	4.26829	1.96973e-05	0.000160342
ENSG00000119138	KLF9	1037.75	1.50145	0.0657952	22.8201	2.89636e-115	5.11066e-113
ENSG00000287287		47.5324	1.4946	0.269007	5.55599	2.76043e-08	3.38435e-07
ENSG00000109610	SOD3	20.8968	1.48121	0.461179	3.21179	0.00131911	0.00718131
ENSG00000076356	PLXNA2	4550.68	1.46576	0.112772	12.9976	1.26269e-38	6.68411e-37
ENSG00000163283	ALPP	12.2041	1.46508	0.577241	2.53807	0.0111464	0.0445313
ENSG00000271009		9.37564	1.45746	0.584055	2.49542	0.012581	0.0493963
ENSG00000224063		16.2905	1.45572	0.474893	3.06537	0.00217403	0.0111763
ENSG00000241860		26.5475	1.45242	0.447962	3.24228	0.00118575	0.00652637
ENSG00000284922		34.0713	1.45231	0.540121	2.68886	0.00716965	0.0307603
ENSG00000182901	RGS7	35.2863	1.45027	0.415263	3.4924	0.000478692	0.00290084
ENSG00000100906	NFKBIA	1112.15	1.44589	0.0765005	18.9004	1.13166e-79	1.33122e-77
ENSG00000232320	MXRA7P1	13.394	1.43585	0.518368	2.76995	0.00560656	0.0250389
ENSG00000099860	GADD45B	2126.24	1.43564	0.0475851	30.1699	5.88725e-200	2.30345e-197
ENSG00000196196	HRCT1	82.0771	1.43211	0.213892	6.69551	2.14928e-11	3.52623e-10
ENSG00000132326	PER2	484.19	1.41552	0.096207	14.7133	5.29966e-49	3.57241e-47
ENSG00000261534		177.606	1.39959	0.148927	9.39781	5.57088e-21	1.65181e-19
ENSG00000275216		208.907	1.38204	0.160005	8.63748	5.74656e-18	1.44451e-16
ENSG00000189275	LINC01164	19.3288	1.37528	0.391032	3.51705	0.000436371	0.00266592
ENSG00000117479	SLC19A2	956.127	1.3734	0.0647242	21.2193	6.3314e-100	9.73953e-98
ENSG00000232882	PHKA1P1	23.1124	1.37132	0.405275	3.38368	0.000715215	0.00416584
ENSG00000258920	FOXN3-AS1	30.8299	1.35091	0.359126	3.76167	0.00016878	0.0011322
ENSG00000070404	FSTL3	1059	1.34197	0.0818725	16.391	2.21813e-60	1.81463e-58
ENSG00000187908	DMBT1	333.22	1.33854	0.322284	4.1533	3.27714e-05	0.000255002
ENSG00000260944	FOXC2-AS1	19.3944	1.32833	0.434019	3.06052	0.00220953	0.0112975
ENSG00000227220		31.4345	1.31648	0.336434	3.91303	9.11443e-05	0.000642796
ENSG00000106351	AGFG2	617.75	1.31089	0.0732353	17.8996	1.18701e-71	1.18688e-69
ENSG00000267060	PTGES3L	51.7945	1.28752	0.279448	4.60738	4.07777e-06	3.72929e-05
ENSG00000158246	TENT5B	37.9967	1.28592	0.316391	4.06433	4.81707e-05	0.00036124
ENSG00000169891	REPS2	240.633	1.28344	0.163173	7.86551	3.67584e-15	7.88532e-14
ENSG00000184792	OSBP2	623.857	1.27417	0.0916628	13.9007	6.27614e-44	3.8033e-42
ENSG00000176692	FOXC2	1726.14	1.27349	0.0450232	28.2853	5.23893e-176	1.59814e-173
ENSG00000131386	GALNT15	28.2151	1.27086	0.405022	3.13776	0.00170244	0.00900141
ENSG00000166741	NNMT	3075.73	1.26459	0.0367288	34.4304	8.85396e-260	4.30685e-257
ENSG00000137198	GMPR	17.1967	1.25219	0.41368	3.02695	0.00247031	0.0124505
ENSG00000282057		348.678	1.24676	0.15909	7.83681	4.62133e-15	9.88998e-14
ENSG00000137699	TRIM29	32.5311	1.24671	0.346835	3.59452	0.000324985	0.00204227
ENSG00000154380	ENAH	5393.71	1.24226	0.0434833	28.5688	1.64302e-179	5.37654e-177
ENSG00000261008	LINC01572	126.404	1.23494	0.299656	4.12117	3.76945e-05	0.000289678
ENSG00000155324	GRAMD2B	123.112	1.21291	0.25747	4.7109	2.46628e-06	2.34362e-05
ENSG00000132821	VSTM2L	116.884	1.20985	0.179376	6.74477	1.53268e-11	2.54241e-10
ENSG00000269386	RAB11B-AS1	46.2207	1.2077	0.272977	4.42417	9.68139e-06	8.36513e-05
ENSG00000185352	HS6ST3	43.6247	1.20658	0.263043	4.587	4.49666e-06	4.08123e-05
ENSG00000101977	MCF2	25.3835	1.20429	0.414563	2.90495	0.00367306	0.0175213
ENSG00000001084	GCLC	1830.09	1.19966	0.09057	13.2456	4.78247e-40	2.63226e-38
ENSG00000125266	EFNB2	6422.76	1.19866	0.0292649	40.959	0	0
ENSG00000142178	SIK1	1472.52	1.19138	0.103752	11.483	1.60618e-30	6.75422e-29
ENSG00000118523	CCN2	24116.2	1.18754	0.0302175	39.2997	0	0
ENSG00000155893	PXYLP1	395.067	1.18513	0.0954282	12.4191	2.05844e-35	9.69836e-34
ENSG00000160207	HSF2BP	127.475	1.1813	0.176642	6.68755	2.26943e-11	3.70983e-10
ENSG00000162772	ATF3	387.14	1.18074	0.103836	11.3712	5.81604e-30	2.40085e-28
ENSG00000150764	DIXDC1	425.513	1.17778	0.188734	6.24042	4.36411e-10	6.42234e-09
ENSG00000113805	CNTN3	81.3755	1.17371	0.284285	4.12865	3.649e-05	0.000281058
ENSG00000111186	WNT5B	97.6767	1.16914	0.328539	3.55861	0.000372824	0.00230904
ENSG00000179111	HES7	21.8632	1.16798	0.414343	2.81887	0.00481927	0.022021
ENSG00000136573	BLK	17.7752	1.16302	0.415923	2.79623	0.00517022	0.0233862
ENSG00000175745	NR2F1	931.968	1.16137	0.0736821	15.762	5.68464e-56	4.37232e-54
ENSG00000185860	CCDC190	493.473	1.16126	0.0870651	13.3379	1.3936e-40	7.83812e-39
ENSG00000078401	EDN1	508.434	1.15134	0.0910992	12.6383	1.29814e-36	6.47201e-35
ENSG00000267774		55.0889	1.15074	0.261298	4.40392	1.06313e-05	9.12892e-05
ENSG00000164506	STXBP5	2575.64	1.15019	0.056908	20.2113	7.78437e-91	1.04555e-88
ENSG00000261150	EPPK1	19.7668	1.14338	0.453293	2.52238	0.0116563	0.0462499
ENSG00000108239	TBC1D12	1313.26	1.13622	0.0623923	18.211	4.22391e-74	4.36908e-72
ENSG00000008405	CRY1	821.766	1.12851	0.0767531	14.7031	6.15497e-49	4.13347e-47
ENSG00000138356	AOX1	1941.13	1.12629	0.061087	18.4375	6.57673e-76	7.17381e-74
ENSG00000206538	VGLL3	350.828	1.12403	0.186363	6.03139	1.62555e-09	2.28034e-08
ENSG00000229619	MBNL1-AS1	202.409	1.11994	0.167447	6.68829	2.25793e-11	3.69439e-10
ENSG00000162545	CAMK2N1	3061.52	1.11879	0.0589038	18.9935	1.92911e-80	2.29935e-78
ENSG00000145687	SSBP2	261.2	1.11827	0.126022	8.87363	7.07981e-19	1.89054e-17
ENSG00000136153	LMO7	5283.96	1.11752	0.0449839	24.8426	3.11059e-136	6.82737e-134
ENSG00000229647	MYOSLID	1134.2	1.11671	0.0547908	20.3813	2.4489e-92	3.36453e-90
ENSG00000129116	PALLD	10573.8	1.11662	0.0271571	41.1172	0	0
ENSG00000095970	TREM2	19.1084	1.11416	0.424632	2.62383	0.00869472	0.0362008
ENSG00000166924	NYAP1	27.0152	1.11295	0.385907	2.88399	0.0039267	0.0185201
ENSG00000175764	TTLL11	257.64	1.1101	0.153497	7.23209	4.75607e-13	8.80656e-12
ENSG00000105974	CAV1	26909.9	1.10596	0.0234641	47.1341	0	0
ENSG00000053524	MCF2L2	174.677	1.10313	0.225729	4.88696	1.02404e-06	1.03022e-05
ENSG00000178081	ULK4P3	28.467	1.10061	0.411748	2.67302	0.00751714	0.0320753
ENSG00000130592	LSP1	31.0526	1.09542	0.405334	2.70251	0.00688177	0.0296828
ENSG00000287542	HERC3	121.731	1.09374	0.315913	3.46216	0.000535862	0.00320094
ENSG00000079215	SLC1A3	636.77	1.09261	0.0927208	11.7838	4.72879e-32	2.0809e-30
ENSG00000185339	TCN2	343.523	1.08619	0.111238	9.76453	1.59856e-22	5.05639e-21
ENSG00000227706		55.4353	1.07414	0.342182	3.1391	0.00169465	0.00896542
ENSG00000169429	CXCL8	1019.75	1.06569	0.0843684	12.6314	1.41811e-36	7.03327e-35
ENSG00000248019	FAM13A-AS1	41.2816	1.06492	0.27743	3.83853	0.000123771	0.000853175
ENSG00000168209	DDIT4	1449.77	1.06285	0.0469147	22.655	1.24528e-113	2.17597e-111
ENSG00000172159	FRMD3	1132.78	1.05761	0.0902341	11.7208	9.97738e-32	4.32706e-30
ENSG00000159860	TCAF2P1	30.6975	1.05509	0.360002	2.93077	0.0033812	0.0163193
ENSG00000257219	LNCOG	106.336	1.05171	0.197483	5.32556	1.00644e-07	1.15302e-06
ENSG00000261572		63.3927	1.05094	0.264807	3.9687	7.2267e-05	0.000522144
ENSG00000057294	PKP2	450.025	1.05036	0.0993465	10.5727	3.98798e-26	1.4298e-24
ENSG00000149591	TAGLN	2785.17	1.0425	0.0414765	25.1346	2.08031e-139	4.80017e-137
ENSG00000224520	KRT8P45	26.8918	1.04056	0.39646	2.62462	0.00867454	0.0361399
ENSG00000251432	LINC02615	31.6614	1.03717	0.363328	2.85464	0.00430862	0.0200172
ENSG00000120738	EGR1	66.5404	1.03642	0.208243	4.97696	6.45913e-07	6.73141e-06
ENSG00000184838	PRR16	230.808	1.03067	0.119856	8.59928	8.02184e-18	2.00246e-16
ENSG00000104856	RELB	433.19	1.02698	0.0989512	10.3786	3.10147e-25	1.07347e-23
ENSG00000161544	CYGB	26.8713	1.02242	0.361812	2.82584	0.00471564	0.0216511
ENSG00000078053	AMPH	27.8557	1.0214	0.383203	2.66542	0.00768914	0.0327084
ENSG00000248698	LINC01085	34.2842	1.02078	0.310337	3.28926	0.0010045	0.00563389
ENSG00000163659	TIPARP	3628.77	1.02043	0.0538783	18.9395	5.38892e-80	6.38091e-78
ENSG00000272870	SAP30-DT	72.5523	1.01428	0.252193	4.02183	5.77468e-05	0.000426828
ENSG00000226312	CFLAR-AS1	32.0937	1.01256	0.368267	2.74954	0.00596792	0.0263907
ENSG00000071242	RPS6KA2	910.379	1.00994	0.10997	9.18373	4.16406e-20	1.18396e-18
ENSG00000129657	SEC14L1	6392.54	1.00529	0.0330372	30.429	2.2693e-203	9.72448e-201
ENSG00000064666	CNN2	13028.8	1.00433	0.0411399	24.4124	1.26214e-131	2.70429e-129
ENSG00000100003	SEC14L2	393.182	1.00318	0.137674	7.2866	3.17879e-13	5.94718e-12
ENSG00000120658	ENOX1	153.717	0.990895	0.142252	6.96578	3.26592e-12	5.72348e-11
ENSG00000164465	DCBLD1	4593.74	0.984768	0.0393829	25.0049	5.40308e-138	1.23094e-135
ENSG00000132000	PODNL1	56.1372	0.982826	0.270938	3.6275	0.000286181	0.00182476
ENSG00000221968	FADS3	2524.71	0.981717	0.0404502	24.2698	4.08964e-130	8.65946e-128
ENSG00000053254	FOXN3	1095.35	0.978322	0.0647871	15.1006	1.6052e-51	1.12414e-49
ENSG00000264230	ANXA8L1	102.506	0.976852	0.200547	4.87093	1.11076e-06	1.11249e-05
ENSG00000139970	RTN1	490.584	0.971784	0.0884145	10.9912	4.21162e-28	1.61622e-26
ENSG00000183287	CCBE1	3834.66	0.970586	0.0621625	15.6137	5.87448e-55	4.38709e-53
ENSG00000049323	LTBP1	5946.33	0.970456	0.0539286	17.9952	2.12377e-72	2.1474e-70
ENSG00000109790	KLHL5	6630.33	0.969833	0.0332479	29.1698	4.69264e-187	1.68916e-184
ENSG00000169851	PCDH7	196.916	0.955156	0.148486	6.43265	1.25398e-10	1.92733e-09
ENSG00000225830	ERCC6	1779.94	0.953775	0.0770094	12.3852	3.14385e-35	1.46588e-33
ENSG00000179148	ALOXE3	69.4125	0.95315	0.273336	3.4871	0.000488292	0.00295107
ENSG00000198612	COPS8	3961.16	0.951094	0.0324256	29.3315	4.11033e-189	1.50975e-186
ENSG00000117228	GBP1	2223.09	0.946929	0.0466969	20.2782	2.00429e-91	2.71227e-89
ENSG00000121671	CRY2	297.357	0.94407	0.154297	6.11852	9.44462e-10	1.35446e-08
ENSG00000254860	TMEM9B-AS1	61.3558	0.944	0.367922	2.56576	0.0102949	0.0417032
ENSG00000163110	PDLIM5	5812.5	0.939515	0.0679377	13.8291	1.70222e-43	1.02122e-41
ENSG00000170776	AKAP13	3619.57	0.932249	0.0875842	10.644	1.85913e-26	6.7597e-25
ENSG00000106266	SNX8	2423.02	0.927404	0.063121	14.6925	7.2031e-49	4.81938e-47
ENSG00000185483	ROR1	1085.27	0.924527	0.0717766	12.8806	5.78671e-38	3.00142e-36
ENSG00000114480	GBE1	3464.74	0.922393	0.0321962	28.6492	1.64223e-180	5.47348e-178
ENSG00000214517	PPME1	4697.48	0.91495	0.0325415	28.1164	6.16897e-174	1.85049e-171
ENSG00000149177	PTPRJ	4084.93	0.914112	0.0407694	22.4215	2.42804e-111	4.0841e-109
ENSG00000237870		38.022	0.906685	0.331616	2.73414	0.00625431	0.027409
ENSG00000143878	RHOB	6873.88	0.904139	0.0299735	30.1646	6.90025e-200	2.64236e-197
ENSG00000169032	MAP2K1	5469.35	0.902536	0.0296928	30.3958	6.239e-203	2.61138e-200
ENSG00000182021		38.6143	0.902349	0.325176	2.77496	0.00552086	0.0247237
ENSG00000152284	TCF7L1	39.4222	0.900879	0.341125	2.64091	0.00826843	0.0346742
ENSG00000281348		64.2594	0.895973	0.282441	3.17224	0.00151266	0.00809297
ENSG00000143845	ETNK2	212.805	0.895703	0.125577	7.13273	9.84008e-13	1.77813e-11
ENSG00000120594	PLXDC2	555.801	0.894999	0.0855933	10.4564	1.36925e-25	4.83211e-24
ENSG00000019549	SNAI2	1816.35	0.894174	0.0536428	16.669	2.20128e-62	1.92323e-60
ENSG00000151491	EPS8	4416.88	0.891127	0.0363544	24.5122	1.09488e-132	2.37417e-130
ENSG00000280143		34.8268	0.888688	0.347755	2.5555	0.0106034	0.0427319
ENSG00000123358	NR4A1	96.9443	0.887778	0.192476	4.61241	3.98029e-06	3.65124e-05
ENSG00000125089	SH3TC1	239.308	0.8826	0.135152	6.53045	6.55739e-11	1.03074e-09
ENSG00000226964	RHEBP2	89.4903	0.882024	0.257394	3.42675	0.000610855	0.00359874
ENSG00000168916	ZNF608	44.1801	0.879785	0.326913	2.69119	0.00711969	0.0305824
ENSG00000056558	TRAF1	137.398	0.878484	0.168106	5.22576	1.7344e-07	1.93252e-06
ENSG00000135899	SP110	960.915	0.877205	0.0671551	13.0624	5.4016e-39	2.89339e-37
ENSG00000225614	ZNF469	242.761	0.874746	0.128342	6.81575	9.37733e-12	1.59521e-10
ENSG00000120675	DNAJC15	737.961	0.873309	0.0687911	12.6951	6.29609e-37	3.16528e-35
ENSG00000233117	LINC00702	335.093	0.86984	0.117764	7.3863	1.50966e-13	2.89669e-12
ENSG00000008517	IL32	169.236	0.867848	0.14339	6.05237	1.42731e-09	2.01323e-08
ENSG00000260628		35.2968	0.866789	0.346463	2.50182	0.0123556	0.0486387
ENSG00000072163	LIMS2	59.4283	0.86305	0.236738	3.6456	0.000266771	0.00171293
ENSG00000265491	RNF115	1679.48	0.862124	0.0464985	18.5409	9.66032e-77	1.07325e-74
ENSG00000171451	DSEL	1319.99	0.861233	0.0501138	17.1855	3.40803e-66	3.16174e-64
ENSG00000142733	MAP3K6	607.184	0.858599	0.114981	7.46733	8.18373e-14	1.60099e-12
ENSG00000101096	NFATC2	50.2645	0.850434	0.312129	2.72463	0.00643742	0.0281242
ENSG00000118985	ELL2	5578.41	0.847031	0.0636969	13.2978	2.38253e-40	1.31945e-38
ENSG00000116717	GADD45A	3756.25	0.846939	0.0470038	18.0185	1.39412e-72	1.41759e-70
ENSG00000128016	ZFP36	331.517	0.845261	0.102082	8.2802	1.22966e-16	2.85935e-15
ENSG00000168685	IL7R	4185.06	0.845021	0.0505215	16.726	8.4806e-63	7.48205e-61
ENSG00000213626	LBH	587.924	0.844108	0.122637	6.88298	5.86128e-12	1.00852e-10
ENSG00000176406	RIMS2	81.0673	0.841644	0.208771	4.03142	5.54407e-05	0.000411473
ENSG00000130787	HIP1R	2843.65	0.840251	0.0517266	16.2441	2.45974e-59	1.97636e-57
ENSG00000123364	HOXC13	257.969	0.837899	0.115983	7.22435	5.03505e-13	9.29444e-12
ENSG00000152518	ZFP36L2	1493.16	0.836845	0.0556549	15.0363	4.24483e-51	2.9384e-49
ENSG00000162241	SLC25A45	155.252	0.836793	0.166184	5.03535	4.76978e-07	5.07968e-06
ENSG00000090339	ICAM1	126.862	0.836183	0.210023	3.98139	6.85132e-05	0.000497418
ENSG00000107738	VSIR	133.484	0.83522	0.217809	3.83465	0.000125744	0.000865774
ENSG00000105971	CAV2	4231.74	0.834091	0.0383513	21.7487	7.10904e-105	1.12236e-102
ENSG00000256235	SMIM3	257.784	0.831363	0.12434	6.6862	2.2904e-11	3.7407e-10
ENSG00000259207	ITGB3	1204.82	0.831049	0.073768	11.2657	1.93787e-29	7.85535e-28
ENSG00000196396	PTPN1	5603.46	0.826554	0.0325168	25.4193	1.54407e-142	3.70536e-140
ENSG00000101335	MYL9	5980.49	0.824609	0.0347211	23.7495	1.1122e-124	2.15241e-122
ENSG00000176597	B3GNT5	6027.36	0.823582	0.0375205	21.9502	8.62323e-107	1.39821e-104
ENSG00000136378	ADAMTS7	405.446	0.823293	0.106615	7.7221	1.14428e-14	2.40032e-13
ENSG00000109220	CHIC2	1018.88	0.823069	0.0604502	13.6157	3.23255e-42	1.88283e-40
ENSG00000138166	DUSP5	3606.08	0.820036	0.0364448	22.5008	4.07695e-112	6.98828e-110
ENSG00000171223	JUNB	1340.53	0.818503	0.0615364	13.3011	2.28044e-40	1.27069e-38
ENSG00000113916	BCL6	859.741	0.818309	0.0631318	12.9619	2.0116e-38	1.05862e-36
ENSG00000213062		99.834	0.817728	0.186499	4.38464	1.1618e-05	9.89121e-05
ENSG00000142871	CCN1	42692.8	0.816647	0.0231051	35.3448	1.20492e-273	6.19604e-271
ENSG00000101333	PLCB4	3339.38	0.814991	0.0525823	15.4994	3.50371e-54	2.57387e-52
ENSG00000108669	CYTH1	1336.1	0.810275	0.0718386	11.2791	1.66437e-29	6.76194e-28
ENSG00000146376	ARHGAP18	2306.97	0.809712	0.0441946	18.3215	5.57242e-75	5.96978e-73
ENSG00000164105	SAP30	952.842	0.808966	0.0596276	13.567	6.28708e-42	3.63842e-40
ENSG00000091129	NRCAM	617.906	0.804352	0.133387	6.0302	1.63758e-09	2.29363e-08
ENSG00000131788	PIAS3	2113.14	0.80357	0.0402133	19.9827	7.78899e-89	1.00853e-86
ENSG00000156535	CD109	7507.59	0.800165	0.047764	16.7525	5.43185e-63	4.81588e-61
ENSG00000170293	CMTM8	294.036	0.799471	0.107731	7.42099	1.16248e-13	2.25574e-12
ENSG00000179820	MYADM	5786.82	0.799374	0.0264367	30.2373	7.65872e-201	3.06315e-198
ENSG00000116285	ERRFI1	13924.4	0.795277	0.0208758	38.0956	0	0
ENSG00000221869	CEBPD	301.832	0.787624	0.108882	7.23375	4.69851e-13	8.71791e-12
ENSG00000211455	STK38L	1568.73	0.786942	0.0865859	9.08857	1.00351e-19	2.80888e-18
ENSG00000204301	NOTCH4	82.8051	0.785313	0.246554	3.18515	0.00144677	0.00777979
ENSG00000267228		105.593	0.783699	0.298458	2.62583	0.00864389	0.0360298
ENSG00000253882		171.035	0.782022	0.20313	3.84987	0.000118181	0.000817145
ENSG00000167693	NXN	290.493	0.778258	0.142802	5.44991	5.0394e-08	5.97097e-07
ENSG00000250486	FAM218A	39.0356	0.777097	0.286084	2.71632	0.00660117	0.0287184
ENSG00000272031	ANKRD34A	69.5297	0.776724	0.251041	3.09401	0.00197469	0.0102599
ENSG00000183873	SCN5A	196.047	0.775647	0.204692	3.78934	0.000151045	0.00102277
ENSG00000116675	DNAJC6	292.586	0.765113	0.111048	6.88996	5.5808e-12	9.64872e-11
ENSG00000138641	HERC3	900.116	0.764713	0.110711	6.90729	4.94013e-12	8.5575e-11
ENSG00000102271	KLHL4	488.941	0.763587	0.0992333	7.69486	1.41645e-14	2.9506e-13
ENSG00000198947	DMD	346.828	0.763244	0.108712	7.02077	2.20644e-12	3.90477e-11
ENSG00000265972	TXNIP	466.339	0.761127	0.0898796	8.4683	2.48998e-17	6.03158e-16
ENSG00000104870	FCGRT	47.4332	0.758319	0.303521	2.49841	0.0124753	0.0490348
ENSG00000184384	MAML2	623.412	0.75689	0.0915108	8.27104	1.32798e-16	3.08401e-15
ENSG00000162434	JAK1	6630.91	0.754801	0.041312	18.2708	1.41442e-74	1.49745e-72
ENSG00000156675	RAB11FIP1	1025.46	0.75465	0.0968431	7.7925	6.56962e-15	1.39764e-13
ENSG00000170379	TCAF2	455.671	0.753681	0.0968628	7.78092	7.20011e-15	1.52996e-13
ENSG00000130147	SH3BP4	6027.49	0.752656	0.0296221	25.4086	2.02614e-142	4.79823e-140
ENSG00000176720	BOK	720.804	0.750151	0.0675651	11.1026	1.218e-28	4.78638e-27
ENSG00000162616	DNAJB4	1110.06	0.749308	0.0559446	13.3938	6.57694e-41	3.71071e-39
ENSG00000133142	TCEAL4	2704.11	0.74704	0.0421072	17.7414	2.01012e-70	1.96621e-68
ENSG00000132031	MATN3	39.1927	0.746558	0.276135	2.7036	0.00685935	0.0296481
ENSG00000140682	TGFB1I1	4464.56	0.745751	0.0293018	25.4507	6.93061e-143	1.68564e-140
ENSG00000181751	MACIR	1742.57	0.744417	0.0553304	13.454	2.91528e-41	1.65518e-39
ENSG00000166387	PPFIBP2	147.487	0.74406	0.254044	2.92886	0.00340204	0.0164111
ENSG00000184500	PROS1	154.589	0.741523	0.154344	4.80435	1.55259e-06	1.5253e-05
ENSG00000135480	KRT7	1371.8	0.74073	0.0610394	12.1353	6.86718e-34	3.1211e-32
ENSG00000196588	MRTFA	1815.17	0.738867	0.0636563	11.6071	3.79138e-31	1.617e-29
ENSG00000121895	TMEM156	1151.38	0.736095	0.0642325	11.4599	2.09847e-30	8.80378e-29
ENSG00000071282	LMCD1	398.392	0.734575	0.104823	7.00778	2.42124e-12	4.2723e-11
ENSG00000224566	FAM96AP2	42.3404	0.727511	0.274946	2.64601	0.00814463	0.0342493
ENSG00000184545	DUSP8	178.707	0.727414	0.176404	4.12356	3.73065e-05	0.000286941
ENSG00000263424		172.339	0.727124	0.19481	3.73248	0.000189601	0.0012606
ENSG00000128564	VGF	189.617	0.72586	0.153056	4.74245	2.11145e-06	2.02784e-05
ENSG00000105983	LMBR1	3065.72	0.72311	0.053479	13.5214	1.16927e-41	6.65964e-40
ENSG00000067082	KLF6	12504	0.7222	0.0270626	26.6863	6.7965e-157	1.8819e-154
ENSG00000158050	DUSP2	41.7076	0.722154	0.279998	2.57914	0.00990459	0.0403583
ENSG00000125772	GPCPD1	1302.12	0.720212	0.0860919	8.36562	5.98012e-17	1.42368e-15
ENSG00000020577	SAMD4A	1738.47	0.720139	0.0522883	13.7725	3.73309e-43	2.21743e-41
ENSG00000149289	ZC3H12C	961.613	0.719414	0.0948296	7.58639	3.28946e-14	6.6521e-13
ENSG00000161653	NAGS	84.4943	0.714727	0.192409	3.71463	0.000203503	0.00134459
ENSG00000163874	ZC3H12A	434.16	0.710812	0.108371	6.55906	5.41484e-11	8.57136e-10
ENSG00000156313	RPGR	641.776	0.710251	0.158313	4.48637	7.24483e-06	6.40434e-05
ENSG00000198853	RUSC2	3990.08	0.710024	0.0380666	18.6522	1.21264e-77	1.37264e-75
ENSG00000138741	TRPC3	64.4157	0.709248	0.26406	2.68593	0.00723272	0.0309939
ENSG00000184160	ADRA2C	60.5104	0.707494	0.241614	2.9282	0.00340926	0.0164415
ENSG00000149485	FADS1	9002.14	0.706742	0.0531471	13.2978	2.38261e-40	1.31945e-38
ENSG00000162458	FBLIM1	3771.24	0.706424	0.038513	18.3425	3.79215e-75	4.11151e-73
ENSG00000163171	CDC42EP3	10245	0.702981	0.0353153	19.9058	3.62206e-88	4.62339e-86
ENSG00000135821	GLUL	1259.01	0.702016	0.0727022	9.65605	4.63396e-22	1.45047e-20
ENSG00000073712	FERMT2	6218.38	0.700879	0.028135	24.9113	5.61808e-137	1.26393e-134
ENSG00000137124	ALDH1B1	3079.71	0.699486	0.0401357	17.428	5.0573e-68	4.76551e-66
ENSG00000284837		67.8649	0.699174	0.230312	3.03577	0.00239921	0.0121466
ENSG00000185716	MOSMO	1380.5	0.699058	0.0792218	8.82407	1.10376e-18	2.92139e-17
ENSG00000114098	ARMC8	2359.88	0.698828	0.0646083	10.8164	2.87921e-27	1.07734e-25
ENSG00000181458	TMEM45A	392.079	0.698255	0.109383	6.38356	1.73012e-10	2.63218e-09
ENSG00000136997	MYC	2776.71	0.696431	0.0422408	16.4872	4.53775e-61	3.85238e-59
ENSG00000047932	GOPC	3214.81	0.694372	0.0416787	16.6601	2.55496e-62	2.22146e-60
ENSG00000151327	FAM177A1	1554.29	0.692485	0.0556939	12.4338	1.71376e-35	8.09559e-34
ENSG00000102359	SRPX2	381.72	0.692242	0.133025	5.20384	1.95209e-07	2.15677e-06
ENSG00000136802	LRRC8A	5594.98	0.687934	0.0298147	23.0737	8.50883e-118	1.53142e-115
ENSG00000142623	PADI1	120.602	0.686727	0.210543	3.26169	0.00110749	0.00614066
ENSG00000125753	VASP	6102.8	0.685943	0.0406579	16.8711	7.34448e-64	6.57642e-62
ENSG00000120217	CD274	1974.1	0.684609	0.0543797	12.5894	2.41445e-36	1.18085e-34
ENSG00000133121	STARD13	2228.53	0.683599	0.0543338	12.5815	2.66963e-36	1.2986e-34
ENSG00000145901	TNIP1	6521.75	0.683495	0.0311408	21.9485	8.9495e-107	1.43815e-104
ENSG00000153904	DDAH1	7641.19	0.682714	0.0287652	23.734	1.60733e-124	3.07753e-122
ENSG00000182993	C12orf60	84.6954	0.680106	0.196244	3.46561	0.00052904	0.00316334
ENSG00000266088		299.382	0.679299	0.117049	5.80355	6.49243e-09	8.53548e-08
ENSG00000180611	MB21D2	1074.82	0.677412	0.0630676	10.741	6.53031e-27	2.40846e-25
ENSG00000247081	BAALC-AS1	97.8456	0.675831	0.227324	2.97298	0.00294922	0.0145305
ENSG00000101040	ZMYND8	4484.37	0.675364	0.0563141	11.9928	3.87607e-33	1.73969e-31
ENSG00000165338	HECTD2	479.936	0.670889	0.0894509	7.50008	6.37798e-14	1.26005e-12
ENSG00000125868	DSTN	14631	0.670627	0.0292016	22.9654	1.03339e-116	1.84149e-114
ENSG00000174306	ZHX3	2451.33	0.670328	0.0952984	7.03399	2.00707e-12	3.56597e-11
ENSG00000163545	NUAK2	476.443	0.669481	0.0879515	7.61194	2.7002e-14	5.5288e-13
ENSG00000122641	INHBA	3428.79	0.668089	0.0381278	17.5224	9.66728e-69	9.15745e-67
ENSG00000187123	LYPD6	534.818	0.667761	0.0779064	8.57132	1.02304e-17	2.53422e-16
ENSG00000155849	ELMO1	746.658	0.667471	0.137293	4.86165	1.1641e-06	1.16139e-05
ENSG00000241697	TMEFF1	100.743	0.660667	0.215977	3.05897	0.00222099	0.0113464
ENSG00000162641	AKNAD1	50.2781	0.660305	0.241416	2.73513	0.00623559	0.0273527
ENSG00000179241	LDLRAD3	1178.77	0.658676	0.0587148	11.2182	3.31894e-29	1.32449e-27
ENSG00000107731	UNC5B	708.791	0.658052	0.0694173	9.47965	2.55127e-21	7.67857e-20
ENSG00000112576	CCND3	2323.32	0.656567	0.0460758	14.2497	4.50201e-46	2.82325e-44
ENSG00000157483	MYO1E	3656.89	0.65578	0.0528612	12.4057	2.43408e-35	1.14085e-33
ENSG00000113083	LOX	2214.79	0.655456	0.0401963	16.3064	8.89167e-60	7.20866e-58
ENSG00000070961	ATP2B1	11319.4	0.655289	0.0362166	18.0936	3.57936e-73	3.66031e-71
ENSG00000133454	MYO18B	434.113	0.654754	0.149367	4.38352	1.1678e-05	9.93758e-05
ENSG00000115325	DOK1	3474.52	0.652074	0.0388505	16.7842	3.18552e-63	2.83826e-61
ENSG00000237803	LINC00211	58.3324	0.650832	0.260729	2.4962	0.0125533	0.0493154
ENSG00000172465	TCEAL1	547.704	0.64933	0.0847237	7.66408	1.80116e-14	3.73901e-13
ENSG00000181722	ZBTB20	389.456	0.648997	0.112969	5.74492	9.19646e-09	1.18907e-07
ENSG00000164050	PLXNB1	949.904	0.645967	0.0885244	7.29706	2.94131e-13	5.5086e-12
ENSG00000168811	IL12A	279.103	0.641335	0.12366	5.18626	2.14557e-07	2.36184e-06
ENSG00000183072	NKX2-5	400.944	0.639698	0.0910205	7.02806	2.09425e-12	3.7172e-11
ENSG00000100994	PYGB	10224	0.637848	0.0243805	26.1623	7.14643e-151	1.89149e-148
ENSG00000155744	FAM126B	539.773	0.636461	0.120546	5.27984	1.293e-07	1.46269e-06
ENSG00000146122	DAAM2	405.427	0.635258	0.107017	5.93603	2.92002e-09	3.9935e-08
ENSG00000196507	TCEAL3	1211.09	0.631983	0.0576054	10.9709	5.27449e-28	2.01979e-26
ENSG00000177425	PAWR	8230.42	0.631414	0.0588501	10.7292	7.42482e-27	2.72163e-25
ENSG00000137825	ITPKA	195.703	0.629776	0.131631	4.78439	1.71509e-06	1.67216e-05
ENSG00000111666	CHPT1	1806.07	0.628803	0.0421669	14.9122	2.74364e-50	1.87757e-48
ENSG00000283154	IQCJ-SCHIP1	2157.61	0.62622	0.0712409	8.79018	1.4932e-18	3.92331e-17
ENSG00000116741	RGS2	84.9844	0.62545	0.186978	3.34504	0.000822696	0.00472365
ENSG00000237187	NR2F1-AS1	198.28	0.622878	0.141544	4.40058	1.0796e-05	9.25706e-05
ENSG00000025293	PHF20	2660.11	0.620517	0.0638835	9.71325	2.64763e-22	8.33077e-21
ENSG00000250539	KRT8P33	82.4874	0.617839	0.201503	3.06616	0.0021683	0.01115
ENSG00000112972	HMGCS1	8987.69	0.616653	0.0331054	18.627	1.94218e-77	2.17114e-75
ENSG00000115594	IL1R1	151.861	0.611686	0.189228	3.23253	0.00122698	0.00673885
ENSG00000204634	TBC1D8	381.889	0.611097	0.0972888	6.28127	3.35817e-10	4.99506e-09
ENSG00000076706	MCAM	11136.5	0.610798	0.0274374	22.2615	8.72656e-110	1.45426e-107
ENSG00000279092		136.748	0.609937	0.156886	3.88779	0.000101163	0.000706803
ENSG00000111077	TNS2	1960.29	0.606976	0.0486889	12.4664	1.13821e-35	5.40514e-34
ENSG00000160326	SLC2A6	176.771	0.605462	0.148037	4.08993	4.31504e-05	0.00032755
ENSG00000171552	BCL2L1	6985.75	0.60379	0.0271669	22.2252	1.95901e-109	3.2347e-107
ENSG00000117525	F3	4327.11	0.603286	0.0378262	15.9489	2.89995e-57	2.26927e-55
ENSG00000170921	TANC2	1686.77	0.60237	0.158683	3.79606	0.000147017	0.000996988
ENSG00000256433		61.2972	0.599096	0.216746	2.76405	0.00570894	0.0253765
ENSG00000159840	ZYX	16457.6	0.597754	0.0274743	21.7568	5.95048e-105	9.47758e-103
ENSG00000149218	ENDOD1	3273.63	0.59636	0.0352215	16.9317	2.62715e-64	2.40018e-62
ENSG00000112658	SRF	4326.98	0.595705	0.0334136	17.8282	4.26905e-71	4.24499e-69
ENSG00000183671	GPR1	271.78	0.59545	0.126751	4.69778	2.63008e-06	2.49269e-05
ENSG00000197892	KIF13B	1148.55	0.590789	0.073598	8.02724	9.96913e-16	2.2206e-14
ENSG00000140545	MFGE8	1645.24	0.589095	0.0692848	8.50251	1.85534e-17	4.53086e-16
ENSG00000133627	ACTR3B	331.235	0.589035	0.102992	5.71921	1.07019e-08	1.37482e-07
ENSG00000186493	C5orf38	320.025	0.58559	0.126192	4.64045	3.47644e-06	3.21691e-05
ENSG00000079335	CDC14A	133.359	0.585576	0.15328	3.82029	0.000133293	0.00091113
ENSG00000122862	SRGN	8347.84	0.584857	0.0465741	12.5575	3.61352e-36	1.73893e-34
ENSG00000163661	PTX3	9082.87	0.584632	0.0312141	18.7298	2.83232e-78	3.24688e-76
ENSG00000197070	ARRDC1	908.55	0.584116	0.0731388	7.9864	1.38932e-15	3.06434e-14
ENSG00000168994	PXDC1	1024.29	0.582297	0.065937	8.8311	1.03647e-18	2.74733e-17
ENSG00000117461	PIK3R3	245.504	0.581062	0.182037	3.192	0.00141294	0.00762291
ENSG00000184349	EFNA5	728.698	0.580979	0.103542	5.61108	2.0107e-08	2.49749e-07
ENSG00000145147	SLIT2	477.654	0.580543	0.100395	5.78261	7.35522e-09	9.61219e-08
ENSG00000115109	EPB41L5	234.632	0.58044	0.183871	3.15677	0.00159527	0.00848454
ENSG00000159753	CARMIL2	277.623	0.580009	0.133248	4.35285	1.34382e-05	0.000112861
ENSG00000176049	JAKMIP2	128.138	0.579135	0.184638	3.1366	0.00170919	0.0090317
ENSG00000134986	NREP	950.765	0.578989	0.0767316	7.54564	4.50056e-14	8.95039e-13
ENSG00000072415	MPP5	3567.79	0.576952	0.0448863	12.8536	8.20647e-38	4.22e-36
ENSG00000168014	C2CD3	1645.08	0.576926	0.0613632	9.40182	5.36268e-21	1.5927e-19
ENSG00000100731	PCNX1	4179.29	0.575193	0.0452835	12.7021	5.75938e-37	2.91172e-35
ENSG00000183153	GJD3	86.1771	0.573678	0.205198	2.79572	0.00517842	0.0234147
ENSG00000134070	IRAK2	650.252	0.573321	0.0801264	7.15521	8.35468e-13	1.5158e-11
ENSG00000144645	OSBPL10	1936.43	0.572264	0.0591471	9.67527	3.84061e-22	1.20424e-20
ENSG00000164932	CTHRC1	276.246	0.571685	0.116817	4.89384	9.88877e-07	1.00044e-05
ENSG00000126458	RRAS	960.354	0.571408	0.0652176	8.76157	1.92556e-18	5.0009e-17
ENSG00000123178	SPRYD7	663.638	0.570566	0.0789571	7.22627	4.96436e-13	9.17337e-12
ENSG00000091527	CDV3	18574.1	0.569934	0.0277139	20.5649	5.66145e-94	7.96053e-92
ENSG00000198585	NUDT16	2342.49	0.569933	0.0390265	14.6037	2.65826e-48	1.73976e-46
ENSG00000077063	CTTNBP2	217.319	0.566979	0.162069	3.49838	0.000468099	0.00284431
ENSG00000102897	LYRM1	881.831	0.565258	0.0711737	7.94195	1.99025e-15	4.31572e-14
ENSG00000145817	YIPF5	3048.95	0.564787	0.0372282	15.171	5.50613e-52	3.90155e-50
ENSG00000111696	NT5DC3	1719.3	0.564169	0.0585677	9.63277	5.81406e-22	1.80416e-20
ENSG00000197442	MAP3K5	816.782	0.562787	0.0644876	8.72706	2.61383e-18	6.71093e-17
ENSG00000100644	HIF1A	25696.8	0.562571	0.0279402	20.1348	3.65733e-90	4.8759e-88
ENSG00000077150	NFKB2	1757.95	0.561254	0.0455605	12.3189	7.16853e-35	3.31669e-33
ENSG00000147251	DOCK11	789.289	0.558945	0.0748196	7.47056	7.98518e-14	1.56555e-12
ENSG00000103253	HAGHL	515.555	0.55786	0.11384	4.9004	9.56436e-07	9.69799e-06
ENSG00000133935	ERG28	1274.74	0.556779	0.0545301	10.2105	1.77957e-24	6.00914e-23
ENSG00000229944	EIF4EP2	416.606	0.556252	0.139326	3.99244	6.53958e-05	0.000477676
ENSG00000162004	CCDC78	175.249	0.55571	0.163991	3.38867	0.000702323	0.0040987
ENSG00000118263	KLF7	2271.61	0.55509	0.0642032	8.64584	5.3412e-18	1.35015e-16
ENSG00000137486	ARRB1	356.431	0.554766	0.118325	4.68849	2.75229e-06	2.60577e-05
ENSG00000153317	ASAP1	7283.39	0.553119	0.0390122	14.1781	1.2518e-45	7.76894e-44
ENSG00000001630	CYP51A1	6295.51	0.553064	0.0294459	18.7824	1.05269e-78	1.23028e-76
ENSG00000027075	PRKCH	224.31	0.551583	0.131419	4.19713	2.70317e-05	0.0002139
ENSG00000145012	LPP	3759.74	0.550529	0.143624	3.83312	0.000126529	0.000870186
ENSG00000243701	DUBR	639.834	0.549461	0.104916	5.23717	1.63056e-07	1.82619e-06
ENSG00000112149	CD83	467.044	0.548234	0.0872464	6.28375	3.3051e-10	4.92835e-09
ENSG00000250634	LINC01182	564.134	0.546859	0.0796092	6.8693	6.45172e-12	1.108e-10
ENSG00000166398	GARRE1	1557.56	0.545257	0.046338	11.7669	5.77882e-32	2.53059e-30
ENSG00000143367	TUFT1	1419.22	0.543935	0.0702625	7.74147	9.82752e-15	2.07845e-13
ENSG00000107438	PDLIM1	3101.31	0.543926	0.0364599	14.9184	2.50043e-50	1.71766e-48
ENSG00000035403	VCL	26369.7	0.543546	0.0307882	17.6543	9.42174e-70	9.1168e-68
ENSG00000103381	CPPED1	3233.94	0.543118	0.0520323	10.4381	1.6612e-25	5.81678e-24
ENSG00000257167	TMPO-AS1	340.081	0.541621	0.10889	4.97401	6.55809e-07	6.82268e-06
ENSG00000130589	HELZ2	1115.77	0.540504	0.0761277	7.09997	1.24781e-12	2.24357e-11
ENSG00000125744	RTN2	211.33	0.540373	0.123908	4.36108	1.29425e-05	0.000109003
ENSG00000113719	ERGIC1	8595.12	0.54033	0.0255936	21.1119	6.17736e-99	9.34287e-97
ENSG00000182952	HMGN4	2906.91	0.540056	0.0964183	5.60118	2.12896e-08	2.63892e-07
ENSG00000285294	LINC00842	232.046	0.539355	0.149126	3.61676	0.000298309	0.00189382
ENSG00000232774		509.858	0.538141	0.0903655	5.95517	2.59808e-09	3.57494e-08
ENSG00000172292	CERS6	3090.49	0.538087	0.0371775	14.4734	1.78313e-47	1.14617e-45
ENSG00000170442	KRT86	3543.29	0.536098	0.0515972	10.39	2.75209e-25	9.56219e-24
ENSG00000047634	SCML1	1647.62	0.534994	0.0595365	8.98598	2.56441e-19	7.05723e-18
ENSG00000110218	PANX1	1627.4	0.534926	0.0460643	11.6126	3.55597e-31	1.5202e-29
ENSG00000023697	DERA	1704.51	0.534524	0.0595458	8.9767	2.79017e-19	7.65509e-18
ENSG00000271614	ATP2B1-AS1	106.126	0.534307	0.181029	2.9515	0.00316232	0.01542
ENSG00000023608	SNAPC1	1877.97	0.532747	0.0521961	10.2066	1.85162e-24	6.22904e-23
ENSG00000160285	LSS	5147.21	0.532448	0.0474408	11.2234	3.12946e-29	1.26005e-27
ENSG00000067221	STOML1	547.789	0.531457	0.0798532	6.65542	2.82493e-11	4.55583e-10
ENSG00000170523	KRT83	865.337	0.528885	0.078065	6.77494	1.24461e-11	2.08377e-10
ENSG00000133794	ARNTL	721.699	0.527269	0.105983	4.97502	6.5241e-07	6.79125e-06
ENSG00000188313	PLSCR1	2314.78	0.524605	0.0467608	11.2189	3.29293e-29	1.31703e-27
ENSG00000125430	HS3ST3B1	554.104	0.524183	0.0879647	5.95901	2.53763e-09	3.49979e-08
ENSG00000182771	GRID1	206.646	0.523576	0.134897	3.88131	0.000103895	0.000724766
ENSG00000205426	KRT81	85384.8	0.523392	0.0248939	21.0249	3.8786e-98	5.72188e-96
ENSG00000072422	RHOBTB1	457.616	0.522908	0.0992513	5.26853	1.37523e-07	1.54987e-06
ENSG00000198467	TPM2	18260.6	0.521161	0.0313552	16.6212	4.89352e-62	4.23431e-60
ENSG00000167508	MVD	1811.61	0.52007	0.0503239	10.3344	4.92229e-25	1.69715e-23
ENSG00000073792	IGF2BP2	11207.5	0.51996	0.0396334	13.1192	2.55489e-39	1.38087e-37
ENSG00000136826	KLF4	462.619	0.519715	0.0889913	5.84006	5.21812e-09	6.93616e-08
ENSG00000117318	ID3	3411.33	0.519014	0.0557734	9.30577	1.33028e-20	3.84926e-19
ENSG00000272414	FAM47E-STBD1	119.126	0.518504	0.198154	2.61667	0.0088792	0.0367882
ENSG00000129173	E2F8	490.487	0.517797	0.0811273	6.38253	1.7419e-10	2.64787e-09
ENSG00000242114	MTFP1	897.277	0.517088	0.0613579	8.42741	3.53387e-17	8.50303e-16
ENSG00000138448	ITGAV	8864.88	0.515734	0.0949862	5.42957	5.64901e-08	6.62352e-07
ENSG00000140044	JDP2	705.007	0.515411	0.0834275	6.17795	6.49398e-10	9.42569e-09
ENSG00000146373	RNF217	940.96	0.514541	0.0960264	5.35833	8.39945e-08	9.69059e-07
ENSG00000089195	TRMT6	2744.94	0.513968	0.0389035	13.2113	7.54747e-40	4.14144e-38
ENSG00000135477	KRT87P	2445.25	0.513344	0.0477367	10.7536	5.69699e-27	2.10976e-25
ENSG00000272622		129.516	0.511762	0.152881	3.34746	0.000815553	0.00468657
ENSG00000052802	MSMO1	6203.37	0.511502	0.0399019	12.819	1.28362e-37	6.58194e-36
ENSG00000110330	BIRC2	4392.29	0.510887	0.0463236	11.0287	2.77968e-28	1.07588e-26
ENSG00000124942	AHNAK	44219	0.510694	0.181458	2.81439	0.00488698	0.0222955
ENSG00000121851	POLR3GL	278.681	0.508528	0.113048	4.49834	6.84862e-06	6.06901e-05
ENSG00000134294	SLC38A2	19296	0.508486	0.0404241	12.5788	2.7621e-36	1.33995e-34
ENSG00000003402	CFLAR	884.825	0.506618	0.0760943	6.65776	2.78025e-11	4.49183e-10
ENSG00000104881	PPP1R13L	3037.05	0.504842	0.0494475	10.2097	1.79509e-24	6.05019e-23
ENSG00000127564	PKMYT1	1905	0.504716	0.0633364	7.96881	1.60208e-15	3.50782e-14
ENSG00000259727		108.871	0.503427	0.178086	2.82687	0.00470057	0.0215925
ENSG00000115380	EFEMP1	24166.4	0.50322	0.0222298	22.6372	1.86719e-113	3.23132e-111
ENSG00000067064	IDI1	4891.33	0.502547	0.0424855	11.8287	2.77499e-32	1.22413e-30
ENSG00000091986	CCDC80	7590.31	0.500793	0.0398997	12.5513	3.91174e-36	1.87743e-34
ENSG00000093009	CDC45	1513.96	0.500681	0.0542546	9.22837	2.74794e-20	7.88794e-19
ENSG00000102466	FGF14	161.03	0.499875	0.191871	2.60527	0.00918027	0.0378352
ENSG00000122786	CALD1	13290	0.498211	0.034573	14.4104	4.45062e-47	2.83047e-45
ENSG00000106714	CNTNAP3	550.318	0.498192	0.105743	4.71136	2.46073e-06	2.33958e-05
ENSG00000160886	LY6K	2350.47	0.497577	0.0524839	9.48056	2.52918e-21	7.62482e-20
ENSG00000064393	HIPK2	6129.15	0.495901	0.0677717	7.31723	2.53144e-13	4.77578e-12
ENSG00000110318	CEP126	222.114	0.495405	0.143794	3.44525	0.000570526	0.00338442
ENSG00000137710	RDX	6328.1	0.494974	0.0438047	11.2996	1.31877e-29	5.39435e-28
ENSG00000075420	FNDC3B	11975.1	0.493656	0.0495271	9.96739	2.11718e-23	6.95346e-22
ENSG00000117877	POLR1G	1892.28	0.493506	0.0581076	8.49296	2.01439e-17	4.9126e-16
ENSG00000116991	SIPA1L2	250.801	0.493413	0.14956	3.2991	0.00096996	0.00546738
ENSG00000149948	HMGA2	20711.6	0.49155	0.0269658	18.2287	3.05757e-74	3.18093e-72
ENSG00000164654	MIOS	1526.14	0.490101	0.0519992	9.42517	4.29407e-21	1.27955e-19
ENSG00000134824	FADS2	2251.61	0.490038	0.0525071	9.33279	1.03119e-20	3.01289e-19
ENSG00000174099	MSRB3	2298.63	0.488497	0.0483663	10.1	5.52684e-24	1.83867e-22
ENSG00000143153	ATP1B1	3267.02	0.487101	0.0353288	13.7876	3.02497e-43	1.80276e-41
ENSG00000169946	ZFPM2	342.271	0.486167	0.121607	3.99787	6.39154e-05	0.000468002
ENSG00000115318	LOXL3	5590.6	0.48596	0.0428129	11.3508	7.35024e-30	3.02031e-28
ENSG00000183250	LINC01547	189.401	0.483858	0.177583	2.72469	0.00643626	0.0281242
ENSG00000170421	KRT8	18270.1	0.483165	0.0273965	17.636	1.30299e-69	1.25408e-67
ENSG00000166925	TSC22D4	1985.63	0.482071	0.0461469	10.4464	1.52117e-25	5.35029e-24
ENSG00000142279	WTIP	580.409	0.481578	0.11765	4.09332	4.25239e-05	0.000323339
ENSG00000178752	ERFE	415.071	0.480139	0.103659	4.63191	3.62304e-06	3.34398e-05
ENSG00000087116	ADAMTS2	2234.94	0.479337	0.0559816	8.5624	1.10542e-17	2.72913e-16
ENSG00000179300	RTL3	167.117	0.477707	0.142565	3.35079	0.000805802	0.00463794
ENSG00000117758	STX12	1506.49	0.477077	0.0640099	7.45317	9.1122e-14	1.77876e-12
ENSG00000270504		236.13	0.476394	0.121268	3.92844	8.54978e-05	0.000607497
ENSG00000198807	PAX9	126.944	0.474336	0.163851	2.89492	0.00379258	0.017996
ENSG00000141682	PMAIP1	2523.43	0.473805	0.0481127	9.84782	7.00471e-23	2.26339e-21
ENSG00000205726	ITSN1	2992.46	0.473423	0.0521624	9.07593	1.1271e-19	3.14505e-18
ENSG00000180801	ARSJ	1149.23	0.472685	0.0707048	6.68533	2.30407e-11	3.75962e-10
ENSG00000186854	TRABD2A	984.441	0.472649	0.0624892	7.56369	3.918e-14	7.83513e-13
ENSG00000169756	LIMS1	8041.39	0.4717	0.0447822	10.5332	6.07372e-26	2.16465e-24
ENSG00000146950	SHROOM2	710.662	0.471652	0.0931658	5.0625	4.13793e-07	4.42773e-06
ENSG00000173145	NOC3L	4054.07	0.471231	0.0444914	10.5915	3.26297e-26	1.17841e-24
ENSG00000112078	KCTD20	3385.85	0.470909	0.0345336	13.6362	2.43784e-42	1.42455e-40
ENSG00000186523	FAM86B1	355.272	0.469467	0.0978258	4.79901	1.59452e-06	1.56308e-05
ENSG00000236698	EIF1AXP1	252.888	0.4689	0.161025	2.91196	0.00359164	0.0172058
ENSG00000213185	FAM24B	121.178	0.468773	0.166859	2.80939	0.00496354	0.0226104
ENSG00000100605	ITPK1	2277.9	0.46813	0.0552461	8.47353	2.38061e-17	5.78222e-16
ENSG00000157399	ARSL	116.612	0.468036	0.179599	2.60601	0.00916046	0.0377797
ENSG00000067167	TRAM1	6940.26	0.46747	0.0370088	12.6313	1.41853e-36	7.03327e-35
ENSG00000168785	TSPAN5	3108.91	0.466687	0.0421543	11.0709	1.73604e-28	6.7777e-27
ENSG00000136205	TNS3	4347.33	0.46596	0.0415273	11.2206	3.23115e-29	1.29809e-27
ENSG00000155008	APOOL	1168.03	0.464274	0.0569059	8.15864	3.38817e-16	7.74844e-15
ENSG00000177679	SRRM3	99.7882	0.463901	0.18371	2.52517	0.0115641	0.0459487
ENSG00000187498	COL4A1	23919.6	0.463868	0.0247049	18.7763	1.17991e-78	1.36129e-76
ENSG00000166016	ABTB2	1303.7	0.462119	0.0510098	9.05942	1.3115e-19	3.63146e-18
ENSG00000189114	BLOC1S3	208.39	0.461328	0.150026	3.07498	0.00210518	0.0108596
ENSG00000228203	GRASLND	224.004	0.459462	0.144309	3.18388	0.00145316	0.00781182
ENSG00000213853	EMP2	1297.86	0.459294	0.0809584	5.67321	1.40146e-08	1.77505e-07
ENSG00000112210	RAB23	1860.29	0.459293	0.0524729	8.75295	2.07847e-18	5.36703e-17
ENSG00000185236	RAB11B	2398.26	0.457779	0.0453918	10.0851	6.43248e-24	2.12816e-22
ENSG00000044446	PHKA2	800.306	0.455959	0.0985907	4.62476	3.75026e-06	3.45254e-05
ENSG00000175600	SUGCT	343.504	0.453701	0.107042	4.23852	2.25001e-05	0.000181027
ENSG00000148841	ITPRIP	5946.4	0.453383	0.0316809	14.3109	1.8707e-46	1.18136e-44
ENSG00000213859	KCTD11	615.451	0.45262	0.0777412	5.82214	5.80996e-09	7.70579e-08
ENSG00000198722	UNC13B	1283.88	0.451992	0.0649925	6.95453	3.53735e-12	6.1871e-11
ENSG00000170142	UBE2E1	3568.77	0.451485	0.038871	11.615	3.45891e-31	1.48222e-29
ENSG00000117262	GPR89A	617.81	0.450706	0.103074	4.37265	1.22749e-05	0.000103769
ENSG00000198542	ITGBL1	3756.11	0.449961	0.0356725	12.6137	1.77548e-36	8.7309e-35
ENSG00000077044	DGKD	2618.9	0.447423	0.0826965	5.41042	6.28766e-08	7.3484e-07
ENSG00000238113	LINC01410	260.705	0.446209	0.145613	3.06434	0.00218151	0.0111988
ENSG00000146232	NFKBIE	353.752	0.445752	0.148894	2.99376	0.00275566	0.0136969
ENSG00000165996	HACD1	409.816	0.444885	0.10226	4.35052	1.35814e-05	0.000113957
ENSG00000072110	ACTN1	33613.2	0.443525	0.021414	20.7119	2.70444e-95	3.86305e-93
ENSG00000162981	LRATD1	89.847	0.441474	0.174172	2.5347	0.0112544	0.0449122
ENSG00000101057	MYBL2	3709.49	0.439049	0.0339881	12.9177	3.57493e-38	1.87039e-36
ENSG00000067177	PHKA1	862.545	0.438921	0.066739	6.57668	4.81069e-11	7.63517e-10
ENSG00000183386	FHL3	1113.44	0.438318	0.0589117	7.44024	1.00499e-13	1.95545e-12
ENSG00000156795	NTAQ1	562.992	0.437923	0.082386	5.31551	1.06359e-07	1.21617e-06
ENSG00000185189	NRBP2	584.304	0.435421	0.0973462	4.47292	7.71603e-06	6.79418e-05
ENSG00000188215	DCUN1D3	566.931	0.435284	0.0867321	5.01872	5.20165e-07	5.50378e-06
ENSG00000123562	MORF4L2	14684.9	0.434573	0.0269731	16.1114	2.12297e-58	1.69067e-56
ENSG00000286264		195.802	0.434366	0.163192	2.66169	0.00777486	0.0329872
ENSG00000103064	SLC7A6	2772.53	0.434004	0.066917	6.4857	8.83198e-11	1.37745e-09
ENSG00000251129	LINC02506	396.593	0.433427	0.0995251	4.35495	1.33098e-05	0.000111887
ENSG00000173065	FAM222B	1064.93	0.432791	0.0697678	6.2033	5.52928e-10	8.09731e-09
ENSG00000197747	S100A10	9098.43	0.431722	0.0294069	14.681	8.53324e-49	5.68819e-47
ENSG00000188706	ZDHHC9	976.742	0.431478	0.0713449	6.04778	1.46852e-09	2.06811e-08
ENSG00000167799	NUDT8	258.291	0.43032	0.119088	3.61346	0.000302138	0.00191542
ENSG00000115641	FHL2	8613.92	0.429392	0.0271784	15.799	3.15984e-56	2.44081e-54
ENSG00000105810	CDK6	6863.68	0.427464	0.0471913	9.05811	1.32729e-19	3.66952e-18
ENSG00000142599	RERE	2954.96	0.426316	0.0646518	6.59402	4.2806e-11	6.82394e-10
ENSG00000186716	BCR	2979.64	0.425897	0.0742795	5.73371	9.82592e-09	1.265e-07
ENSG00000134954	ETS1	11805.4	0.425364	0.0290557	14.6396	1.57012e-48	1.03894e-46
ENSG00000283050	GTF2IP12	220.751	0.425359	0.141021	3.01628	0.00255894	0.012854
ENSG00000172893	DHCR7	5396.28	0.424903	0.050582	8.40029	4.45387e-17	1.06881e-15
ENSG00000148484	RSU1	4078.3	0.424634	0.0361059	11.7608	6.21296e-32	2.7141e-30
ENSG00000177508	IRX3	464.206	0.424213	0.093946	4.5155	6.31663e-06	5.6197e-05
ENSG00000112759	SLC29A1	3867.32	0.423696	0.0372402	11.3774	5.42042e-30	2.24268e-28
ENSG00000196967	ZNF585A	218.068	0.423258	0.15452	2.73918	0.00615929	0.0270906
ENSG00000180425	C11orf71	260.381	0.423045	0.151888	2.78523	0.00534891	0.0240554
ENSG00000203705	TATDN3	329.628	0.422637	0.148559	2.84492	0.00444227	0.0205374
ENSG00000235162	C12orf75	4594.2	0.422609	0.0429405	9.84175	7.4404e-23	2.39557e-21
ENSG00000097096	SYDE2	295.454	0.422367	0.114154	3.69998	0.000215619	0.00141891
ENSG00000131094	C1QL1	170.411	0.421825	0.133479	3.16023	0.00157643	0.00839925
ENSG00000123983	ACSL3	8523.72	0.421617	0.0346162	12.1798	3.98436e-34	1.81546e-32
ENSG00000122691	TWIST1	502.182	0.421572	0.0914782	4.60845	4.05683e-06	3.71388e-05
ENSG00000183722	LHFPL6	477.62	0.421054	0.0906997	4.64229	3.44566e-06	3.19171e-05
ENSG00000111321	LTBR	5105.29	0.420807	0.0321242	13.0994	3.32067e-39	1.78404e-37
ENSG00000104549	SQLE	4826.34	0.420022	0.0300933	13.9573	2.83906e-44	1.72626e-42
ENSG00000182263	FIGN	402.428	0.419863	0.156702	2.67937	0.00737603	0.0315255
ENSG00000213625	LEPROT	3241.88	0.419615	0.0631538	6.64433	3.04592e-11	4.89032e-10
ENSG00000231991	ANXA2P2	482.876	0.419223	0.0953574	4.39633	1.10094e-05	9.41318e-05
ENSG00000186162	CIDECP1	151.527	0.418804	0.149308	2.80496	0.00503223	0.0228932
ENSG00000108840	HDAC5	1214.85	0.418803	0.0564354	7.42092	1.16309e-13	2.25574e-12
ENSG00000272269	NUP153-AS1	290.119	0.418503	0.106176	3.94158	8.09456e-05	0.000579498
ENSG00000255154	HTD2	335.715	0.418334	0.145985	2.86559	0.00416227	0.0194376
ENSG00000266709		128.27	0.418166	0.163513	2.55739	0.010546	0.042548
ENSG00000107679	PLEKHA1	776.679	0.417859	0.0767001	5.44796	5.095e-08	6.03288e-07
ENSG00000147155	EBP	2034.11	0.417835	0.0467959	8.92889	4.30294e-19	1.16633e-17
ENSG00000040275	SPDL1	3962.37	0.41637	0.0520839	7.99421	1.30408e-15	2.88695e-14
ENSG00000167657	DAPK3	3531.92	0.416308	0.0432134	9.63377	5.75756e-22	1.78971e-20
ENSG00000142867	BCL10	1425.38	0.416159	0.0539507	7.71369	1.22231e-14	2.55804e-13
ENSG00000111962	UST	629.799	0.415762	0.131446	3.16298	0.00156161	0.00832768
ENSG00000166896	ATP23	184.164	0.41415	0.135784	3.05006	0.00228799	0.011649
ENSG00000134802	SLC43A3	2163.46	0.41381	0.0505668	8.18342	2.75894e-16	6.33359e-15
ENSG00000083223	TUT7	1401.06	0.413673	0.114723	3.60584	0.000311146	0.00196492
ENSG00000051108	HERPUD1	3091.81	0.413089	0.0360741	11.4511	2.32079e-30	9.69133e-29
ENSG00000102452	NALCN	187.871	0.412617	0.164036	2.5154	0.0118898	0.0470623
ENSG00000164040	PGRMC2	3563.98	0.411605	0.0487534	8.44259	3.10387e-17	7.47838e-16
ENSG00000141449	GREB1L	385.943	0.411123	0.127838	3.21598	0.00129999	0.00708909
ENSG00000150347	ARID5B	932.037	0.409345	0.0684801	5.97757	2.26484e-09	3.13559e-08
ENSG00000140931	CMTM3	2144.38	0.408964	0.0460358	8.88362	6.47194e-19	1.73079e-17
ENSG00000166073	GPR176	4779.1	0.408725	0.0295146	13.8482	1.30387e-43	7.84851e-42
ENSG00000110756	HPS5	1915.81	0.407355	0.0612195	6.65401	2.85209e-11	4.59551e-10
ENSG00000116299	ELAPOR1	226.382	0.405619	0.14493	2.79873	0.0051304	0.0232613
ENSG00000101940	WDR13	1873.29	0.405363	0.0541364	7.48781	7.00307e-14	1.3775e-12
ENSG00000076003	MCM6	5095.01	0.404689	0.0330161	12.2573	1.53498e-34	7.02968e-33
ENSG00000111799	COL12A1	3088.78	0.404017	0.129362	3.12315	0.00178926	0.00941884
ENSG00000162702	ZNF281	2156.17	0.403586	0.0580419	6.95335	3.56711e-12	6.22705e-11
ENSG00000162645	GBP2	401.415	0.40321	0.1234	3.2675	0.00108501	0.00603089
ENSG00000173706	HEG1	19082.5	0.402103	0.0577568	6.96201	3.35458e-12	5.87313e-11
ENSG00000006062	MAP3K14	2047.25	0.400812	0.0457622	8.75859	1.9771e-18	5.11997e-17
ENSG00000153250	RBMS1	3471.34	0.400476	0.0363359	11.0215	3.00925e-28	1.16224e-26
ENSG00000012211	PRICKLE3	302.326	0.400474	0.11106	3.60593	0.000311037	0.00196492
ENSG00000153823	PID1	649.976	0.400147	0.0908282	4.40554	1.05522e-05	9.06967e-05
ENSG00000284753	EEF1AKMT4	479.844	0.399617	0.090824	4.3999	1.083e-05	9.2818e-05
ENSG00000112096	SOD2	2841.24	0.399084	0.0400319	9.96916	2.07984e-23	6.84332e-22
ENSG00000138698	RAP1GDS1	2757.33	0.398939	0.0488502	8.16657	3.1728e-16	7.26514e-15
ENSG00000067533	RRP15	2632.67	0.398105	0.0595148	6.68917	2.24446e-11	3.67903e-10
ENSG00000185650	ZFP36L1	7232.32	0.398043	0.059009	6.74547	1.52537e-11	2.53262e-10
ENSG00000109929	SC5D	1937.2	0.398004	0.051507	7.72719	1.09945e-14	2.31167e-13
ENSG00000073008	PVR	10113.1	0.397504	0.0249144	15.9548	2.63995e-57	2.07484e-55
ENSG00000181788	SIAH2	1731.95	0.396018	0.0458381	8.63951	5.64565e-18	1.42311e-16
ENSG00000136603	SKIL	4387.06	0.395297	0.0398692	9.91485	3.58781e-23	1.16558e-21
ENSG00000120254	MTHFD1L	4951.54	0.395119	0.0423515	9.32952	1.06347e-20	3.10217e-19
ENSG00000152056	AP1S3	407.106	0.394568	0.113798	3.46727	0.000525779	0.00314907
ENSG00000115129	TP53I3	1257.14	0.393647	0.0785179	5.01347	5.34578e-07	5.63971e-06
ENSG00000151131	C12orf45	411.929	0.393261	0.103072	3.81538	0.000135973	0.00092769
ENSG00000188559	RALGAPA2	505.092	0.393051	0.125888	3.12223	0.00179487	0.00944289
ENSG00000091656	ZFHX4	685.399	0.392344	0.136568	2.87288	0.00406743	0.0190691
ENSG00000092470	WDR76	1107.96	0.392313	0.0721419	5.43806	5.38628e-08	6.32782e-07
ENSG00000140443	IGF1R	2914.01	0.39231	0.135481	2.89568	0.0037834	0.0179706
ENSG00000226259	GTF2H2B	1119.68	0.391899	0.09063	4.32416	1.53116e-05	0.000126819
ENSG00000164933	SLC25A32	3066.12	0.391122	0.0418362	9.34887	8.85885e-21	2.59255e-19
ENSG00000187024	PTRH1	366.953	0.39046	0.113578	3.43781	0.000586438	0.00346738
ENSG00000130522	JUND	1355.3	0.390456	0.0804537	4.85318	1.21496e-06	1.20811e-05
ENSG00000081014	AP4E1	1239.72	0.389845	0.0601614	6.47999	9.17301e-11	1.42816e-09
ENSG00000162433	AK4	1790.14	0.38934	0.0531874	7.32016	2.47682e-13	4.67762e-12
ENSG00000168615	ADAM9	15161.9	0.388232	0.0225965	17.1811	3.68013e-66	3.39666e-64
ENSG00000154359	LONRF1	642.354	0.388212	0.0786645	4.93504	8.01339e-07	8.24614e-06
ENSG00000171793	CTPS1	7243.88	0.388018	0.0406943	9.53495	1.49958e-21	4.55903e-20
ENSG00000119900	OGFRL1	7303.33	0.388017	0.0529993	7.32117	2.45821e-13	4.65622e-12
ENSG00000170561	IRX2	741.583	0.387925	0.0700357	5.53896	3.04278e-08	3.70026e-07
ENSG00000123213	NLN	2606.06	0.387235	0.0489008	7.91879	2.39828e-15	5.18802e-14
ENSG00000147027	TMEM47	433.342	0.387232	0.0946264	4.09222	4.27268e-05	0.000324608
ENSG00000051180	RAD51	1050.39	0.3872	0.0698958	5.53967	3.03037e-08	3.68766e-07
ENSG00000152620	NADK2	1526.67	0.386956	0.0579892	6.6729	2.50794e-11	4.08119e-10
ENSG00000180488	MIGA1	1797.95	0.386895	0.0611332	6.32873	2.47187e-10	3.71979e-09
ENSG00000268895	A1BG-AS1	207.411	0.386393	0.133019	2.90481	0.00367477	0.0175248
ENSG00000100479	POLE2	526.877	0.386044	0.0955966	4.03826	5.38498e-05	0.00040016
ENSG00000152601	MBNL1	11645	0.385513	0.0453004	8.51014	1.73721e-17	4.25391e-16
ENSG00000197860	SGTB	927.995	0.385378	0.0699274	5.51111	3.56577e-08	4.29564e-07
ENSG00000123600	METTL8	1043.29	0.38528	0.0720578	5.34682	8.95148e-08	1.02945e-06
ENSG00000114450	GNB4	7056.44	0.384904	0.0479209	8.03206	9.58464e-16	2.14025e-14
ENSG00000156299	TIAM1	373.666	0.384484	0.121954	3.1527	0.00161769	0.00859109
ENSG00000116133	DHCR24	17799.5	0.384287	0.026036	14.7598	2.65886e-49	1.79903e-47
ENSG00000114405	C3orf14	718.034	0.383833	0.0822614	4.66601	3.07098e-06	2.87723e-05
ENSG00000196139	AKR1C3	481.29	0.383763	0.0886466	4.32914	1.49695e-05	0.000124329
ENSG00000132196	HSD17B7	600.271	0.383506	0.093194	4.11513	3.86953e-05	0.000296609
ENSG00000179163	FUCA1	281.214	0.382301	0.104895	3.6446	0.000267805	0.00171896
ENSG00000241472	PTPRG-AS1	257.565	0.38188	0.149579	2.55303	0.0106789	0.0429591
ENSG00000164930	FZD6	2560.17	0.381274	0.0520791	7.32105	2.46031e-13	4.65622e-12
ENSG00000131473	ACLY	17295	0.381147	0.0249605	15.27	1.21096e-52	8.71794e-51
ENSG00000136717	BIN1	3234.82	0.380903	0.0535903	7.10769	1.17997e-12	2.12584e-11
ENSG00000127946	HIP1	976.19	0.380313	0.110143	3.45289	0.000554617	0.00329875
ENSG00000160256	FAM207A	1119.94	0.379702	0.0567664	6.68886	2.2492e-11	3.68346e-10
ENSG00000128641	MYO1B	10172.4	0.378804	0.0344047	11.0103	3.41048e-28	1.31438e-26
ENSG00000184937	WT1	474.46	0.378476	0.1398	2.70727	0.00678391	0.0293855
ENSG00000170745	KCNS3	282.853	0.378467	0.102578	3.68957	0.000224635	0.00146751
ENSG00000158122	PRXL2C	766.127	0.377672	0.0844401	4.47266	7.72509e-06	6.79884e-05
ENSG00000130305	NSUN5	1297.99	0.376465	0.057606	6.53518	6.35352e-11	1.00044e-09
ENSG00000150907	FOXO1	249.921	0.376275	0.116934	3.21784	0.0012916	0.00704859
ENSG00000107175	CREB3	1798.78	0.375978	0.0489606	7.67919	1.601e-14	3.3312e-13
ENSG00000244486	SCARF2	3787.2	0.375958	0.0421078	8.92847	4.31944e-19	1.16904e-17
ENSG00000151726	ACSL1	853.305	0.373902	0.0800902	4.66851	3.03396e-06	2.8455e-05
ENSG00000112578	BYSL	2240.23	0.373469	0.0511376	7.30323	2.80941e-13	5.26706e-12
ENSG00000121068	TBX2	157.598	0.373253	0.140958	2.64797	0.00809759	0.0341052
ENSG00000138771	SHROOM3	1477.95	0.373218	0.0678273	5.50247	3.74505e-08	4.49356e-07
ENSG00000137942	FNBP1L	3090.13	0.372721	0.045178	8.25005	1.5833e-16	3.66276e-15
ENSG00000151014	NOCT	797.102	0.372395	0.0847301	4.39508	1.10732e-05	9.46326e-05
ENSG00000167378	IRGQ	629.19	0.371693	0.132997	2.79476	0.00519385	0.0234602
ENSG00000170791	CHCHD7	975.142	0.371692	0.0831396	4.4707	7.79636e-06	6.85486e-05
ENSG00000111145	ELK3	6581.97	0.371374	0.0311745	11.9127	1.01579e-32	4.51411e-31
ENSG00000145014	TMEM44	894.429	0.371041	0.0598927	6.1951	5.82499e-10	8.47519e-09
ENSG00000107036	RIC1	1808.19	0.370357	0.0512018	7.23329	4.71448e-13	8.73854e-12
ENSG00000225648	SBDSP1	575.578	0.369876	0.0841277	4.39661	1.09956e-05	9.40587e-05
ENSG00000089818	NECAP1	1505.22	0.369833	0.0763169	4.84601	1.25966e-06	1.2498e-05
ENSG00000124120	TTPAL	1950.52	0.3698	0.0610464	6.05768	1.38098e-09	1.95247e-08
ENSG00000122870	BICC1	832.14	0.369424	0.0813065	4.5436	5.53018e-06	4.9642e-05
ENSG00000163697	APBB2	4313.95	0.369182	0.0611208	6.04021	1.53918e-09	2.16422e-08
ENSG00000169710	FASN	27305.1	0.368495	0.0519515	7.09307	1.31171e-12	2.35376e-11
ENSG00000105137	SYDE1	3010.08	0.367776	0.0388041	9.47777	2.59765e-21	7.80509e-20
ENSG00000167969	ECI1	1178.03	0.367367	0.0556149	6.60555	3.96048e-11	6.33043e-10
ENSG00000167202	TBC1D2B	1714.46	0.367049	0.044219	8.30071	1.03491e-16	2.4253e-15
ENSG00000100814	CCNB1IP1	1314.03	0.366613	0.070153	5.2259	1.73312e-07	1.93252e-06
ENSG00000198042	MAK16	3490.68	0.365631	0.0649739	5.62736	1.82989e-08	2.28394e-07
ENSG00000139926	FRMD6	10825.7	0.365603	0.0312752	11.6898	1.43642e-31	6.21457e-30
ENSG00000110906	KCTD10	3945.98	0.365585	0.0545253	6.70487	2.01582e-11	3.31331e-10
ENSG00000029639	TFB1M	523.226	0.365242	0.100504	3.63411	0.000278946	0.0017822
ENSG00000054277	OPN3	223.591	0.364443	0.126814	2.87384	0.0040552	0.0190314
ENSG00000182718	ANXA2	77517.4	0.364295	0.0218276	16.6896	1.55992e-62	1.36953e-60
ENSG00000150556	LYPD6B	361.9	0.364079	0.120619	3.01842	0.00254097	0.0127673
ENSG00000187079	TEAD1	7606.42	0.36332	0.0539983	6.72836	1.71588e-11	2.83584e-10
ENSG00000034693	PEX3	851.198	0.363063	0.109281	3.3223	0.000892802	0.00507538
ENSG00000072682	P4HA2	1907.84	0.362324	0.049168	7.3691	1.71782e-13	3.28908e-12
ENSG00000132613	MTSS2	2549.51	0.361885	0.0714332	5.06606	4.06127e-07	4.35087e-06
ENSG00000141526	SLC16A3	15439.3	0.361838	0.0250278	14.4575	2.24928e-47	1.44066e-45
ENSG00000221838	AP4M1	714.875	0.361717	0.120027	3.01362	0.00258147	0.0129563
ENSG00000076604	TRAF4	2024.33	0.361656	0.0595809	6.07	1.27912e-09	1.81272e-08
ENSG00000122644	ARL4A	695.659	0.360833	0.0871881	4.13855	3.49504e-05	0.000270437
ENSG00000094804	CDC6	3900.4	0.360095	0.0473748	7.60099	2.93882e-14	5.98336e-13
ENSG00000090565	RAB11FIP3	1906.77	0.359798	0.0535629	6.71731	1.85115e-11	3.05661e-10
ENSG00000275832	ARHGAP23	3620.82	0.359564	0.0673589	5.33803	9.39621e-08	1.07853e-06
ENSG00000136492	BRIP1	1612.17	0.359286	0.0576819	6.22875	4.70179e-10	6.91363e-09
ENSG00000241015	TPM3P9	464.295	0.359137	0.139138	2.58115	0.00984708	0.0401695
ENSG00000011405	PIK3C2A	2811.07	0.359122	0.135945	2.64166	0.00825006	0.0346199
ENSG00000169554	ZEB2	1454.8	0.358998	0.0828522	4.333	1.47092e-05	0.000122393
ENSG00000149150	SLC43A1	679.855	0.357887	0.0827277	4.32609	1.51781e-05	0.00012583
ENSG00000170558	CDH2	12549.8	0.356842	0.0280948	12.7013	5.81212e-37	2.93016e-35
ENSG00000204520	MICA	652.945	0.356523	0.0729087	4.88999	1.00841e-06	1.01677e-05
ENSG00000131089	ARHGEF9	599.219	0.354256	0.117352	3.01875	0.00253817	0.0127568
ENSG00000100345	MYH9	110157	0.354188	0.0356654	9.93085	3.05648e-23	9.98377e-22
ENSG00000155313	USP25	1930.53	0.353724	0.0659947	5.35988	8.32753e-08	9.61378e-07
ENSG00000068724	TTC7A	1337.74	0.353515	0.0682571	5.17917	2.22879e-07	2.4415e-06
ENSG00000169583	CLIC3	186.744	0.352594	0.139371	2.5299	0.0114097	0.0454316
ENSG00000109320	NFKB1	2979.76	0.352336	0.041158	8.56056	1.12316e-17	2.76913e-16
ENSG00000075624	ACTB	236260	0.35195	0.020842	16.8866	5.64593e-64	5.10631e-62
ENSG00000163950	SLBP	3814.83	0.351595	0.0327239	10.7443	6.3034e-27	2.32954e-25
ENSG00000107796	ACTA2	740.17	0.351449	0.0712149	4.93505	8.01284e-07	8.24614e-06
ENSG00000104368	PLAT	6223.58	0.351149	0.0554932	6.32779	2.48703e-10	3.73948e-09
ENSG00000178971	CTC1	811.007	0.350381	0.121591	2.88162	0.00395632	0.0186257
ENSG00000124762	CDKN1A	7159.35	0.349892	0.0372884	9.3834	6.38811e-21	1.88481e-19
ENSG00000047644	WWC3	1318.14	0.348477	0.0672828	5.1793	2.22726e-07	2.4415e-06
ENSG00000020181	ADGRA2	628.836	0.348281	0.0812414	4.28699	1.81112e-05	0.000148233
ENSG00000164211	STARD4	1987.27	0.348266	0.0509526	6.8351	8.19501e-12	1.4007e-10
ENSG00000180628	PCGF5	3465.21	0.347714	0.0473731	7.33991	2.13741e-13	4.0622e-12
ENSG00000115946	PNO1	1941.88	0.34756	0.0571263	6.08407	1.17173e-09	1.6671e-08
ENSG00000150938	CRIM1	22273.6	0.347182	0.0211627	16.4054	1.74921e-60	1.44414e-58
ENSG00000067113	PLPP1	300.797	0.346391	0.112468	3.0799	0.0020707	0.0107093
ENSG00000152767	FARP1	1437.67	0.345294	0.0830992	4.1552	3.25002e-05	0.000253354
ENSG00000271601	LIX1L	1385.32	0.345074	0.0466179	7.40217	1.33979e-13	2.58176e-12
ENSG00000241553	ARPC4	8036.34	0.344776	0.0328973	10.4804	1.06313e-25	3.78147e-24
ENSG00000117174	ZNHIT6	3045.78	0.343009	0.0430955	7.95927	1.73055e-15	3.78449e-14
ENSG00000169490	TM2D2	1631.85	0.342696	0.0618426	5.54142	3.00024e-08	3.65347e-07
ENSG00000137312	FLOT1	2931.71	0.341599	0.0381037	8.96498	3.10329e-19	8.4883e-18
ENSG00000137273	FOXF2	851.942	0.34112	0.0634378	5.37724	7.56382e-08	8.74895e-07
ENSG00000145736	GTF2H2	3778.38	0.340638	0.0449815	7.57286	3.65091e-14	7.32543e-13
ENSG00000102119	EMD	1831.29	0.340529	0.0584083	5.83015	5.53786e-09	7.35032e-08
ENSG00000069399	BCL3	370.811	0.340315	0.110221	3.08757	0.00201798	0.0104637
ENSG00000224531	SMIM13	1976.76	0.340177	0.0527128	6.4534	1.09368e-10	1.68961e-09
ENSG00000185404	SP140L	1394.23	0.339902	0.0628623	5.40709	6.4058e-08	7.47192e-07
ENSG00000104695	PPP2CB	5504.8	0.339575	0.030638	11.0834	1.50952e-28	5.90614e-27
ENSG00000168303	MPLKIP	1205.59	0.339535	0.0568433	5.97318	2.3268e-09	3.21642e-08
ENSG00000168610	STAT3	3615.86	0.33942	0.0362295	9.3686	7.35022e-21	2.15806e-19
ENSG00000132481	TRIM47	534.075	0.339408	0.126856	2.67553	0.00746106	0.0318662
ENSG00000106348	IMPDH1	3093.71	0.33932	0.0423675	8.00897	1.15672e-15	2.56703e-14
ENSG00000142684	ZNF593	478.546	0.339226	0.086428	3.92495	8.67471e-05	0.000614917
ENSG00000184675	AMER1	475.213	0.337095	0.0828022	4.07109	4.6793e-05	0.000352672
ENSG00000104356	POP1	2425.22	0.337048	0.0494833	6.81135	9.66838e-12	1.64162e-10
ENSG00000187838	PLSCR3	1662.78	0.336921	0.052199	6.45456	1.08533e-10	1.6796e-09
ENSG00000137714	FDX1	1367.74	0.336736	0.0572458	5.88228	4.04652e-09	5.45129e-08
ENSG00000006652	IFRD1	2517.09	0.336491	0.0383085	8.78374	1.58132e-18	4.1307e-17
ENSG00000170876	TMEM43	6048.29	0.336094	0.0266226	12.6244	1.54997e-36	7.64282e-35
ENSG00000122490	SLC66A2	1324.79	0.336068	0.0514358	6.53373	6.41514e-11	1.00926e-09
ENSG00000081803	CADPS2	866.502	0.336015	0.0678465	4.95257	7.32384e-07	7.5712e-06
ENSG00000128973	CLN6	2841.73	0.334866	0.0379067	8.83394	1.01053e-18	2.68253e-17
ENSG00000196428	TSC22D2	3256.14	0.334759	0.0563817	5.93738	2.89622e-09	3.96396e-08
ENSG00000026103	FAS	1616.03	0.334574	0.0580806	5.76052	8.38552e-09	1.09206e-07
ENSG00000077684	JADE1	2647.43	0.33346	0.0739171	4.51128	6.44389e-06	5.72727e-05
ENSG00000169967	MAP3K2	2029.15	0.33302	0.0999544	3.33172	0.000863103	0.00492521
ENSG00000198561	CTNND1	6878.29	0.332585	0.056239	5.91378	3.34346e-09	4.55186e-08
ENSG00000105339	DENND3	617.007	0.331709	0.110334	3.0064	0.00264362	0.0132203
ENSG00000257337		204.484	0.330746	0.126267	2.61942	0.00880806	0.0365933
ENSG00000081923	ATP8B1	4931.79	0.329982	0.0379807	8.68813	3.68457e-18	9.39304e-17
ENSG00000157600	TMEM164	2628.2	0.329907	0.0988478	3.33752	0.000845294	0.00483893
ENSG00000164976	MYORG	1087.59	0.329325	0.0555408	5.92941	3.04018e-09	4.15153e-08
ENSG00000115310	RTN4	32711.3	0.329065	0.0206091	15.967	2.16868e-57	1.71193e-55
ENSG00000117505	DR1	5469.9	0.328987	0.0292818	11.2352	2.73889e-29	1.10774e-27
ENSG00000107104	KANK1	1448.55	0.328869	0.0584816	5.62346	1.87173e-08	2.33131e-07
ENSG00000131779	PEX11B	589.117	0.328846	0.0819988	4.01037	6.06226e-05	0.000446983
ENSG00000058091	CDK14	1391.22	0.328768	0.0915234	3.59217	0.000327937	0.00205867
ENSG00000144354	CDCA7	1492.06	0.328718	0.0555878	5.9135	3.3491e-09	4.55609e-08
ENSG00000143319	ISG20L2	3333.71	0.328691	0.0556728	5.90398	3.54827e-09	4.81612e-08
ENSG00000101439	CST3	3501.39	0.327959	0.0405415	8.08946	5.99317e-16	1.34495e-14
ENSG00000177822	TENM3-AS1	516.034	0.327924	0.102161	3.20987	0.00132794	0.00722282
ENSG00000099194	SCD	20580.4	0.327878	0.0261841	12.522	5.65621e-36	2.70746e-34
ENSG00000106692	FKTN	1647.07	0.327293	0.100877	3.24448	0.00117664	0.00648016
ENSG00000165244	ZNF367	1545.37	0.327101	0.0525689	6.22234	4.89788e-10	7.19608e-09
ENSG00000111885	MAN1A1	2232.74	0.326628	0.0443776	7.36018	1.83658e-13	3.509e-12
ENSG00000116830	TTF2	1842.71	0.326533	0.0719594	4.53773	5.68625e-06	5.08653e-05
ENSG00000128274	A4GALT	490.157	0.324784	0.0960008	3.38313	0.000716637	0.00417142
ENSG00000132274	TRIM22	1242.04	0.324355	0.0974052	3.32996	0.000868582	0.00495334
ENSG00000163577	EIF5A2	1915.18	0.323811	0.0901931	3.5902	0.000330429	0.00207359
ENSG00000147654	EBAG9	741.106	0.323807	0.070787	4.57439	4.77604e-06	4.31955e-05
ENSG00000272695	GAS6-DT	430.329	0.323804	0.0894913	3.61827	0.000296576	0.00188348
ENSG00000169288	MRPL1	1453.23	0.323713	0.0578102	5.59958	2.14868e-08	2.6597e-07
ENSG00000197498	RPF2	4210.4	0.323667	0.0382901	8.45304	2.83823e-17	6.85669e-16
ENSG00000180817	PPA1	7154.54	0.32359	0.029394	11.0087	3.46971e-28	1.33435e-26
ENSG00000010803	SCMH1	1223.17	0.323422	0.0826796	3.91175	9.16294e-05	0.000645711
ENSG00000067057	PFKP	16762.6	0.323263	0.0236397	13.6746	1.43987e-42	8.46887e-41
ENSG00000152558	TMEM123	13424.8	0.322735	0.0473584	6.81475	9.44294e-12	1.60485e-10
ENSG00000143398	PIP5K1A	4538.83	0.321912	0.0387849	8.29992	1.04182e-16	2.43514e-15
ENSG00000125375	DMAC2L	506.282	0.321829	0.113184	2.84342	0.00446327	0.0206186
ENSG00000179546	HTR1D	1049.79	0.32167	0.0571795	5.62562	1.84846e-08	2.30392e-07
ENSG00000084112	SSH1	2325.69	0.321024	0.0978751	3.27994	0.00103831	0.00579997
ENSG00000139517	LNX2	884.238	0.320751	0.0660324	4.85748	1.18891e-06	1.18417e-05
ENSG00000133641	C12orf29	1924.42	0.320482	0.0510178	6.28177	3.3473e-10	4.98302e-09
ENSG00000177707	NECTIN3	4405.32	0.320218	0.0496123	6.45439	1.08654e-10	1.68003e-09
ENSG00000127666	TICAM1	1444.26	0.3197	0.0541536	5.90357	3.55716e-09	4.82455e-08
ENSG00000130956	HABP4	671.896	0.319625	0.0667647	4.78733	1.69012e-06	1.64961e-05
ENSG00000147862	NFIB	940.183	0.319486	0.0868262	3.6796	0.000233599	0.00152
ENSG00000147408	CSGALNACT1	1253.95	0.319453	0.0618301	5.16663	2.38357e-07	2.60628e-06
ENSG00000065328	MCM10	3689.1	0.318942	0.0613387	5.1997	1.99615e-07	2.20275e-06
ENSG00000166333	ILK	4984.52	0.318407	0.0315432	10.0943	5.85307e-24	1.94361e-22
ENSG00000158169	FANCC	843.691	0.318374	0.0922541	3.45106	0.000558394	0.00332011
ENSG00000278619	MRM1	676.672	0.317934	0.0737806	4.30919	1.63857e-05	0.00013493
ENSG00000273604	EPOP	228.198	0.317669	0.126694	2.50736	0.0121636	0.0479565
ENSG00000249859	PVT1	710.704	0.317315	0.0710799	4.46421	8.03646e-06	7.04874e-05
ENSG00000067182	TNFRSF1A	5457.92	0.31673	0.0322014	9.83591	7.88536e-23	2.52978e-21
ENSG00000125827	TMX4	2673.9	0.316426	0.0790101	4.00488	6.20495e-05	0.000456009
ENSG00000184009	ACTG1	227930	0.316318	0.0192107	16.4658	6.46392e-61	5.46186e-59
ENSG00000140575	IQGAP1	19786.4	0.315681	0.0378128	8.34853	6.91203e-17	1.63903e-15
ENSG00000163364	LINC01116	1225.27	0.315449	0.0654194	4.82195	1.42159e-06	1.40119e-05
ENSG00000071127	WDR1	28276.8	0.315315	0.0239522	13.1644	1.40729e-39	7.67529e-38
ENSG00000120437	ACAT2	3998.4	0.315088	0.0363358	8.67156	4.26237e-18	1.08353e-16
ENSG00000102977	ACD	1370.11	0.314369	0.0612093	5.13597	2.80686e-07	3.04692e-06
ENSG00000164161	HHIP	7634.09	0.31409	0.0407548	7.70683	1.28983e-14	2.69308e-13
ENSG00000167377	ZNF23	612.515	0.313987	0.0923511	3.39992	0.000674045	0.00394904
ENSG00000172123	SLFN12	513.528	0.313886	0.0995772	3.15219	0.00162049	0.00860344
ENSG00000135924	DNAJB2	1004.83	0.313524	0.0830181	3.77658	0.000158999	0.00107259
ENSG00000173705	SUSD5	1670.26	0.313523	0.0495139	6.33202	2.41967e-10	3.64428e-09
ENSG00000197702	PARVA	3974.81	0.312847	0.040835	7.66125	1.8413e-14	3.81794e-13
ENSG00000196924	FLNA	133435	0.312751	0.0440584	7.09855	1.26076e-12	2.26458e-11
ENSG00000159884	CCDC107	320.01	0.312576	0.111388	2.80618	0.00501322	0.0228252
ENSG00000166166	TRMT61A	1623.79	0.312548	0.0520272	6.00741	1.88514e-09	2.63014e-08
ENSG00000122707	RECK	386.27	0.312538	0.105691	2.9571	0.00310544	0.0151756
ENSG00000164038	SLC9B2	910.317	0.312288	0.0660613	4.72725	2.27586e-06	2.173e-05
ENSG00000172380	GNG12	12397.7	0.311924	0.0336218	9.27742	1.73625e-20	4.99984e-19
ENSG00000052723	SIKE1	1352.22	0.311673	0.0836989	3.72374	0.000196296	0.00130078
ENSG00000134222	PSRC1	1346.93	0.310961	0.0581524	5.34734	8.92552e-08	1.02712e-06
ENSG00000106948	AKNA	316.985	0.310765	0.12033	2.58262	0.00980545	0.0400541
ENSG00000164674	SYTL3	381.486	0.309816	0.0995165	3.11321	0.00185063	0.00969091
ENSG00000087053	MTMR2	4655.56	0.309484	0.0357577	8.65503	4.92778e-18	1.24916e-16
ENSG00000114850	SSR3	25371	0.309417	0.0258037	11.9912	3.95221e-33	1.76945e-31
ENSG00000166483	WEE1	2207.2	0.308929	0.0756862	4.0817	4.47068e-05	0.000338507
ENSG00000168291	PDHB	2628.18	0.308809	0.03881	7.95694	1.76343e-15	3.84706e-14
ENSG00000232956	SNHG15	879.178	0.308707	0.0702767	4.39274	1.11933e-05	9.55224e-05
ENSG00000214944	ARHGEF28	1822.75	0.308549	0.0551723	5.59246	2.23873e-08	2.76735e-07
ENSG00000196923	PDLIM7	7927.39	0.308202	0.0245428	12.5577	3.60535e-36	1.73893e-34
ENSG00000137767	SQOR	907.577	0.30818	0.0679603	4.53471	5.76836e-06	5.1472e-05
ENSG00000239382	ALKBH6	333.466	0.307804	0.115032	2.67581	0.00745491	0.0318475
ENSG00000073060	SCARB1	1642.22	0.307772	0.0766449	4.01556	5.93051e-05	0.000437835
ENSG00000136982	DSCC1	1522.74	0.306816	0.0560484	5.47413	4.39661e-08	5.23002e-07
ENSG00000184319	RPL23AP82	895.038	0.306784	0.08118	3.77906	0.000157422	0.00106275
ENSG00000066379	POLR1H	754.242	0.306761	0.0674851	4.54561	5.47773e-06	4.91957e-05
ENSG00000130164	LDLR	4743.94	0.306654	0.0470661	6.5154	7.24948e-11	1.13655e-09
ENSG00000138035	PNPT1	3903.44	0.306616	0.0553236	5.54223	2.98646e-08	3.64162e-07
ENSG00000006432	MAP3K9	1047.72	0.305867	0.0728762	4.19708	2.70375e-05	0.0002139
ENSG00000158290	CUL4B	4967.37	0.30581	0.0364921	8.38018	5.28482e-17	1.26149e-15
ENSG00000005243	COPZ2	330.002	0.30574	0.108398	2.82054	0.00479424	0.021928
ENSG00000108479	GALK1	836.254	0.305524	0.064918	4.70631	2.52243e-06	2.39444e-05
ENSG00000151338	MIPOL1	297.477	0.30552	0.118699	2.57391	0.0100556	0.0408811
ENSG00000112297	CRYBG1	2521.37	0.304881	0.0979603	3.11229	0.0018564	0.00971264
ENSG00000165476	REEP3	2081.96	0.30488	0.0807949	3.7735	0.000160972	0.00108468
ENSG00000163359	COL6A3	72327	0.304709	0.0582884	5.22762	1.71706e-07	1.91829e-06
ENSG00000143384	MCL1	19975	0.304539	0.021721	14.0205	1.16831e-44	7.15211e-43
ENSG00000019995	ZRANB1	1511.02	0.304525	0.0543818	5.59975	2.14656e-08	2.65889e-07
ENSG00000147202	DIAPH2	786.13	0.304512	0.0690842	4.40784	1.04404e-05	8.98216e-05
ENSG00000155438	NIFK	3277.31	0.30352	0.0482449	6.29123	3.14966e-10	4.70437e-09
ENSG00000165802	NSMF	2525.96	0.303483	0.0488484	6.21274	5.20689e-10	7.63762e-09
ENSG00000168575	SLC20A2	2941.18	0.303243	0.0489418	6.19598	5.79227e-10	8.44123e-09
ENSG00000109323	MANBA	1882.08	0.302075	0.0530363	5.69563	1.22918e-08	1.5701e-07
ENSG00000137936	BCAR3	7959.02	0.302035	0.0241289	12.5176	5.98381e-36	2.85668e-34
ENSG00000121067	SPOP	2195.07	0.301872	0.0533028	5.66333	1.48463e-08	1.87249e-07
ENSG00000139112	GABARAPL1	424.081	0.301368	0.0943455	3.1943	0.00140172	0.00757605
ENSG00000278540	ACACA	4558.19	0.300887	0.0747522	4.02512	5.69455e-05	0.000421425
ENSG00000175115	PACS1	4114.42	0.300811	0.0361553	8.31997	8.79867e-17	2.07004e-15
ENSG00000109618	SEPSECS	346.737	0.299885	0.109208	2.746	0.00603262	0.0266246
ENSG00000073921	PICALM	11192	0.29958	0.032125	9.32546	1.10501e-20	3.21811e-19
ENSG00000139178	C1RL	637.285	0.299252	0.10394	2.87908	0.00398839	0.0187472
ENSG00000137076	TLN1	29792.8	0.299205	0.0434491	6.88634	5.72472e-12	9.87593e-11
ENSG00000115091	ACTR3	23237.4	0.298572	0.0197708	15.1017	1.57824e-51	1.10958e-49
ENSG00000197608	ZNF841	569.378	0.298095	0.0973472	3.06218	0.00219731	0.011251
ENSG00000167513	CDT1	2627.84	0.296911	0.0612423	4.84814	1.24627e-06	1.23788e-05
ENSG00000169379	ARL13B	716.978	0.296516	0.097822	3.03118	0.00243601	0.0123102
ENSG00000031081	ARHGAP31	2764.38	0.296299	0.0588115	5.03811	4.70148e-07	5.0099e-06
ENSG00000166197	NOLC1	12064.6	0.29595	0.0226626	13.0589	5.65118e-39	3.00917e-37
ENSG00000156802	ATAD2	5048.16	0.295522	0.037209	7.94222	1.98589e-15	4.31146e-14
ENSG00000135587	SMPD2	356.663	0.294981	0.0950434	3.10364	0.00191153	0.00996343
ENSG00000169871	TRIM56	2792.93	0.294414	0.0912441	3.22666	0.00125242	0.00685765
ENSG00000114251	WNT5A	5746.77	0.294307	0.0455423	6.46227	1.03142e-10	1.59892e-09
ENSG00000168528	SERINC2	6238.36	0.293908	0.0353935	8.30401	1.00652e-16	2.36185e-15
ENSG00000137522	RNF121	1113.58	0.293082	0.0618106	4.74161	2.12022e-06	2.03448e-05
ENSG00000171320	ESCO2	1360.68	0.292851	0.0727268	4.02673	5.6557e-05	0.000419066
ENSG00000100522	GNPNAT1	5580.1	0.292774	0.0496566	5.89598	3.72468e-09	5.03657e-08
ENSG00000196449	YRDC	2313.81	0.292222	0.0515904	5.66426	1.47659e-08	1.86365e-07
ENSG00000178921	PFAS	4181.97	0.291738	0.0717108	4.06826	4.73656e-05	0.000355944
ENSG00000082781	ITGB5	21544.2	0.291471	0.0314382	9.27123	1.84011e-20	5.29046e-19
ENSG00000151718	WWC2	2933.94	0.291098	0.0557369	5.22271	1.76323e-07	1.96014e-06
ENSG00000117868	ESYT2	6606.2	0.290724	0.0486476	5.97612	2.28508e-09	3.16118e-08
ENSG00000129353	SLC44A2	1114.05	0.2906	0.0558912	5.1994	1.99935e-07	2.20357e-06
ENSG00000224837	GCSHP5	274.373	0.290412	0.11284	2.57367	0.0100626	0.0409003
ENSG00000137074	APTX	1685.67	0.289365	0.0587066	4.929	8.26496e-07	8.48561e-06
ENSG00000125733	TRIP10	1488.69	0.289141	0.0516948	5.59323	2.22885e-08	2.75703e-07
ENSG00000116747	RO60	2000.15	0.288528	0.0584602	4.93546	7.99615e-07	8.23905e-06
ENSG00000112419	PHACTR2	1730.95	0.288464	0.080132	3.59986	0.00031839	0.00200784
ENSG00000104812	GYS1	2719.91	0.288166	0.0525119	5.48763	4.07365e-08	4.85547e-07
ENSG00000113742	CPEB4	1682.64	0.288093	0.0872084	3.30351	0.000954842	0.0053906
ENSG00000047188	YTHDC2	1498.8	0.287902	0.068764	4.18682	2.82895e-05	0.000223117
ENSG00000134046	MBD2	3668.77	0.287528	0.0642978	4.47182	7.75563e-06	6.82238e-05
ENSG00000165434	PGM2L1	539.159	0.287502	0.0732322	3.9259	8.64054e-05	0.000612978
ENSG00000171135	JAGN1	1519.31	0.286867	0.0488137	5.87676	4.18366e-09	5.62762e-08
ENSG00000146263	MMS22L	2111.9	0.285783	0.0699723	4.08423	4.42229e-05	0.00033555
ENSG00000162704	ARPC5	10828.5	0.285666	0.0274551	10.4049	2.35592e-25	8.21743e-24
ENSG00000138709	LARP1B	979.876	0.285358	0.0746503	3.8226	0.000132051	0.000904024
ENSG00000151364	KCTD14	545.694	0.285147	0.074468	3.82913	0.000128598	0.000883402
ENSG00000167460	TPM4	45392	0.285039	0.0163713	17.4109	6.82306e-68	6.3959e-66
ENSG00000184304	PRKD1	432.287	0.284993	0.0979246	2.91033	0.00361043	0.0172867
ENSG00000155096	AZIN1	7226.84	0.284528	0.0305583	9.31097	1.26669e-20	3.67115e-19
ENSG00000130382	MLLT1	4562.16	0.284389	0.0285016	9.97799	1.90278e-23	6.27221e-22
ENSG00000158483	FAM86C1P	418.445	0.284383	0.0844632	3.36694	0.000760075	0.00440432
ENSG00000004864	SLC25A13	2509.36	0.284368	0.0502711	5.65669	1.54318e-08	1.9409e-07
ENSG00000181830	SLC35C1	1257.37	0.283819	0.0584079	4.85926	1.17825e-06	1.17421e-05
ENSG00000137824	RMDN3	1492.37	0.283531	0.0589161	4.81246	1.49085e-06	1.46865e-05
ENSG00000198252	STYX	1168.02	0.283489	0.0562352	5.04113	4.62801e-07	4.93454e-06
ENSG00000150977	RILPL2	1008.76	0.282891	0.0651291	4.34353	1.4021e-05	0.000117045
ENSG00000072609	CHFR	997.871	0.28286	0.0717727	3.94105	8.11266e-05	0.000580563
ENSG00000070495	JMJD6	1913.37	0.282782	0.0490458	5.76567	8.13325e-09	1.05997e-07
ENSG00000119004	CYP20A1	813.258	0.282667	0.0802258	3.52339	0.00042606	0.00260736
ENSG00000197147	LRRC8B	308.754	0.282253	0.111107	2.54037	0.0110737	0.04427
ENSG00000256628	ZBTB11-AS1	439.292	0.282166	0.0968239	2.91422	0.00356578	0.017101
ENSG00000213639	PPP1CB	9256.59	0.282117	0.0347317	8.12277	4.55678e-16	1.03421e-14
ENSG00000083720	OXCT1	1986.12	0.281977	0.0628255	4.48827	7.18051e-06	6.35373e-05
ENSG00000173545	ZNF622	4573.34	0.281175	0.0298118	9.43168	4.03587e-21	1.2066e-19
ENSG00000136044	APPL2	1755.68	0.281064	0.0446259	6.29824	3.0104e-10	4.5001e-09
ENSG00000137054	POLR1E	2298.77	0.28095	0.0440691	6.37521	1.82711e-10	2.77271e-09
ENSG00000175324	LSM1	1857.58	0.280873	0.0453235	6.19708	5.75216e-10	8.38958e-09
ENSG00000197451	HNRNPAB	16106	0.280513	0.0229162	12.2408	1.88234e-34	8.59859e-33
ENSG00000165644	COMTD1	341.609	0.280004	0.105712	2.64874	0.0080792	0.0340458
ENSG00000155329	ZCCHC10	582.866	0.279955	0.109075	2.56662	0.0102694	0.0416187
ENSG00000135269	TES	4544.88	0.279845	0.0370453	7.55414	4.21632e-14	8.42234e-13
ENSG00000169184	MN1	386.056	0.279669	0.0916556	3.05131	0.00227849	0.0116039
ENSG00000164031	DNAJB14	2225.16	0.278824	0.0781952	3.56575	0.000362822	0.00225642
ENSG00000100266	PACSIN2	4937.13	0.278094	0.0375576	7.40448	1.31668e-13	2.53994e-12
ENSG00000081026	MAGI3	594.223	0.277355	0.0988822	2.8049	0.00503324	0.0228932
ENSG00000168394	TAP1	1105.03	0.277256	0.075654	3.66478	0.00024755	0.00160208
ENSG00000106993	CDC37L1	786.859	0.276997	0.0767426	3.60943	0.000306867	0.0019413
ENSG00000239789	MRPS17	671.128	0.276714	0.0830034	3.33377	0.000856788	0.00489539
ENSG00000159388	BTG2	754.013	0.276269	0.0679851	4.06367	4.8307e-05	0.000362111
ENSG00000175727	MLXIP	3610.86	0.276097	0.0441966	6.24703	4.18321e-10	6.1814e-09
ENSG00000157181	ODR4	1062.51	0.275973	0.0864349	3.19284	0.00140882	0.00760525
ENSG00000159217	IGF2BP1	4491.17	0.275764	0.0798584	3.45317	0.000554046	0.00329644
ENSG00000163453	IGFBP7	8289.66	0.275586	0.0313723	8.7844	1.57202e-18	4.11239e-17
ENSG00000104825	NFKBIB	935.173	0.275355	0.0588248	4.68094	2.85568e-06	2.69515e-05
ENSG00000162769	FLVCR1	671.847	0.275249	0.106702	2.57961	0.00989131	0.0403134
ENSG00000162073	PAQR4	1704.38	0.275088	0.0495686	5.54963	2.8627e-08	3.50258e-07
ENSG00000074054	CLASP1	2713.45	0.274973	0.0690611	3.98159	6.84552e-05	0.000497198
ENSG00000160691	SHC1	9160.97	0.274842	0.0482481	5.69644	1.22337e-08	1.5638e-07
ENSG00000104643	MTMR9	1359.44	0.274689	0.0535554	5.12907	2.91174e-07	3.15886e-06
ENSG00000033050	ABCF2	4018.02	0.274286	0.0473411	5.79382	6.88043e-09	9.03238e-08
ENSG00000225791	TRAM2-AS1	468.86	0.274237	0.0821798	3.33703	0.000846777	0.00484588
ENSG00000186141	POLR3C	1950.64	0.273806	0.0466691	5.86697	4.43838e-09	5.94802e-08
ENSG00000145545	SRD5A1	1205.47	0.273774	0.0592833	4.61807	3.87321e-06	3.55845e-05
ENSG00000183087	GAS6	10321	0.273676	0.0299585	9.13515	6.53158e-20	1.8368e-18
ENSG00000175213	ZNF408	655.261	0.273418	0.0977178	2.79804	0.00514144	0.0232911
ENSG00000100575	TIMM9	1032.9	0.273235	0.107273	2.5471	0.0108622	0.0435794
ENSG00000008256	CYTH3	2143.39	0.273164	0.0411075	6.64512	3.02977e-11	4.86874e-10
ENSG00000186812	ZNF397	486.506	0.272929	0.0940204	2.90287	0.00369759	0.0176196
ENSG00000160284	SPATC1L	319.072	0.27288	0.100215	2.72293	0.00647054	0.0282457
ENSG00000047621	C12orf4	1898.15	0.272339	0.0650696	4.18535	2.84725e-05	0.000224364
ENSG00000155090	KLF10	2231.4	0.271638	0.0419007	6.4829	8.99755e-11	1.40206e-09
ENSG00000125257	ABCC4	1628.01	0.270866	0.0538178	5.03302	4.82814e-07	5.13878e-06
ENSG00000175376	EIF1AD	1468.44	0.270513	0.0633774	4.26829	1.96975e-05	0.000160342
ENSG00000214717	ZBED1	2741	0.270264	0.0422272	6.40024	1.55133e-10	2.36842e-09
ENSG00000020426	MNAT1	1141.06	0.270227	0.0636944	4.24256	2.20984e-05	0.000178433
ENSG00000176171	BNIP3	3554.93	0.270099	0.0411441	6.56472	5.21321e-11	8.25946e-10
ENSG00000076685	NT5C2	2523.79	0.269903	0.059349	4.54773	5.42287e-06	4.87273e-05
ENSG00000138101	DTNB	282.803	0.269785	0.105646	2.55367	0.0106595	0.0429
ENSG00000198900	TOP1	9574.36	0.269745	0.023156	11.649	2.32071e-31	9.99239e-30
ENSG00000156642	NPTN	7174.04	0.269553	0.0247013	10.9125	1.00492e-27	3.82379e-26
ENSG00000161813	LARP4	6533.88	0.269463	0.0361794	7.44797	9.47882e-14	1.84632e-12
ENSG00000100647	SUSD6	866.032	0.268716	0.0674816	3.98207	6.83179e-05	0.000496401
ENSG00000159259	CHAF1B	1531.74	0.268716	0.0548414	4.89987	9.58997e-07	9.71848e-06
ENSG00000071205	ARHGAP10	1174.9	0.26862	0.0583885	4.60056	4.21363e-06	3.84179e-05
ENSG00000163870	TPRA1	1966.39	0.2685	0.0578545	4.64096	3.46801e-06	3.21077e-05
ENSG00000105321	CCDC9	531.801	0.268358	0.10606	2.53024	0.0113983	0.0454065
ENSG00000011198	ABHD5	2408.09	0.268352	0.046123	5.81819	5.94889e-09	7.87845e-08
ENSG00000114698	PLSCR4	315.065	0.268337	0.104133	2.57688	0.00996978	0.0405964
ENSG00000119599	DCAF4	530.026	0.267838	0.0927576	2.8875	0.00388312	0.018353
ENSG00000254093	PINX1	704.839	0.267675	0.0736559	3.63413	0.000278923	0.0017822
ENSG00000150457	LATS2	979.694	0.26767	0.0759377	3.52486	0.000423706	0.00259471
ENSG00000171612	SLC25A33	895.024	0.267017	0.0678696	3.93426	8.34524e-05	0.000594842
ENSG00000173638	SLC19A1	2881.86	0.266839	0.0560202	4.76327	1.90485e-06	1.84122e-05
ENSG00000124067	SLC12A4	1732.69	0.266524	0.0744735	3.57878	0.000345197	0.00215799
ENSG00000172939	OXSR1	4717.58	0.266222	0.0274862	9.68564	3.47029e-22	1.09002e-20
ENSG00000100997	ABHD12	3992.79	0.266213	0.0352492	7.55232	4.27573e-14	8.53155e-13
ENSG00000163918	RFC4	2350.74	0.266081	0.048873	5.44432	5.20026e-08	6.14136e-07
ENSG00000125885	MCM8	2883.15	0.265951	0.0481622	5.52198	3.352e-08	4.04623e-07
ENSG00000034510	TMSB10	26700.2	0.265807	0.0300837	8.83558	9.95836e-19	2.64742e-17
ENSG00000131236	CAP1	29807.2	0.265707	0.0278217	9.55035	1.29255e-21	3.95636e-20
ENSG00000104412	EMC2	894.746	0.26554	0.0791733	3.3539	0.000796799	0.00459494
ENSG00000160072	ATAD3B	3932.99	0.265509	0.0595462	4.45888	8.23902e-06	7.2073e-05
ENSG00000086189	DIMT1	2005.16	0.26526	0.0551644	4.80853	1.52043e-06	1.49534e-05
ENSG00000141384	TAF4B	457.869	0.265204	0.0814612	3.25558	0.0011316	0.00625699
ENSG00000260267		646.646	0.265067	0.0763126	3.47344	0.000513835	0.00308782
ENSG00000037241	RPL26L1	2038.62	0.264788	0.0452337	5.85377	4.80547e-09	6.42562e-08
ENSG00000198108	CHSY3	864.533	0.264537	0.0660825	4.00314	6.25083e-05	0.000459006
ENSG00000138119	MYOF	12444.7	0.264185	0.0306023	8.63287	5.98325e-18	1.49981e-16
ENSG00000077152	UBE2T	1559.93	0.264079	0.0440475	5.99532	2.03082e-09	2.82245e-08
ENSG00000185112	FAM43A	641.307	0.263944	0.0721858	3.65645	0.000255728	0.00164967
ENSG00000163964	PIGX	1354.6	0.263526	0.0525182	5.0178	5.22667e-07	5.527e-06
ENSG00000165449	SLC16A9	352.448	0.263331	0.103064	2.55502	0.0106183	0.0427712
ENSG00000198894	CIPC	651.152	0.263232	0.0996983	2.64028	0.00828363	0.0347041
ENSG00000046651	OFD1	459.466	0.262935	0.0882937	2.97796	0.00290172	0.0143318
ENSG00000160360	GPSM1	1064.23	0.2629	0.0600289	4.37955	1.18924e-05	0.00010082
ENSG00000137692	DCUN1D5	3840.11	0.262263	0.0496995	5.27698	1.31329e-07	1.48471e-06
ENSG00000174132	FAM174A	345.794	0.262079	0.0915298	2.86332	0.00419227	0.0195625
ENSG00000282034		1786.16	0.262077	0.0791156	3.31258	0.000924382	0.00523671
ENSG00000087470	DNM1L	5485.25	0.261945	0.0440347	5.94861	2.70436e-09	3.71266e-08
ENSG00000111845	PAK1IP1	2860.53	0.261864	0.0410107	6.38528	1.7109e-10	2.60683e-09
ENSG00000007968	E2F2	338.948	0.26176	0.0986535	2.65332	0.00797031	0.0336815
ENSG00000160752	FDPS	5311.54	0.261557	0.0308473	8.47908	2.2698e-17	5.52798e-16
ENSG00000185386	MAPK11	999.017	0.260729	0.0682321	3.82121	0.0001328	0.000908108
ENSG00000132963	POMP	6587.82	0.260711	0.0271687	9.59603	8.30828e-22	2.55611e-20
ENSG00000269927		300.647	0.260688	0.0991265	2.62985	0.00854232	0.0356716
ENSG00000184517	ZFP1	477.901	0.260668	0.0969016	2.69003	0.00714457	0.0306746
ENSG00000101400	SNTA1	573.11	0.260552	0.0899778	2.89573	0.00378277	0.0179706
ENSG00000114744	COMMD2	1877.98	0.260454	0.0625633	4.16305	3.14021e-05	0.000246263
ENSG00000132275	RRP8	1499.91	0.260026	0.0611202	4.25434	2.09665e-05	0.00016975
ENSG00000180822	PSMG4	711.155	0.259975	0.0774825	3.35527	0.00079287	0.00457521
ENSG00000100219	XBP1	3518.09	0.259901	0.0364014	7.13986	9.34279e-13	1.68996e-11
ENSG00000120539	MASTL	1981.07	0.25979	0.053031	4.89883	9.6409e-07	9.7646e-06
ENSG00000103888	CEMIP	2685.55	0.25976	0.0713433	3.64099	0.000271597	0.00173957
ENSG00000111906	HDDC2	1338.27	0.25962	0.0606171	4.28296	1.84424e-05	0.00015067
ENSG00000265241	RBM8A	6162.98	0.259589	0.0339511	7.64596	2.07389e-14	4.2854e-13
ENSG00000109084	TMEM97	1882.14	0.25865	0.0480355	5.38456	7.2623e-08	8.41641e-07
ENSG00000167900	TK1	4703.52	0.258366	0.0354837	7.28126	3.30726e-13	6.1747e-12
ENSG00000121680	PEX16	1061.58	0.257932	0.0664238	3.88313	0.000103122	0.000719658
ENSG00000163866	SMIM12	1917.01	0.257874	0.0489015	5.27333	1.33971e-07	1.51079e-06
ENSG00000101782	RIOK3	3367.4	0.256925	0.0423179	6.0713	1.26878e-09	1.79949e-08
ENSG00000125485	DDX31	1290.33	0.256772	0.0597333	4.29864	1.7185e-05	0.000140973
ENSG00000178127	NDUFV2	3607.68	0.256215	0.0371964	6.88817	5.65164e-12	9.76183e-11
ENSG00000112343	TRIM38	970.914	0.255986	0.0567264	4.51265	6.40226e-06	5.69307e-05
ENSG00000166444	DENND2B	1423.7	0.255824	0.0614541	4.16285	3.14307e-05	0.00024638
ENSG00000102317	RBM3	8946.26	0.255604	0.0267843	9.54308	1.38647e-21	4.2223e-20
ENSG00000005100	DHX33	3347.35	0.255567	0.0454232	5.62634	1.84068e-08	2.29581e-07
ENSG00000134748	PRPF38A	2696.8	0.25538	0.0420591	6.07192	1.26388e-09	1.79395e-08
ENSG00000134871	COL4A2	45552	0.255132	0.0238118	10.7145	8.70115e-27	3.18299e-25
ENSG00000123737	EXOSC9	2380.19	0.255072	0.0415383	6.14063	8.21946e-10	1.18442e-08
ENSG00000025796	SEC63	5232.24	0.254969	0.0509037	5.00884	5.47579e-07	5.7701e-06
ENSG00000075131	TIPIN	937.81	0.254863	0.0725724	3.51185	0.000445007	0.00271224
ENSG00000135002	RFK	1747.24	0.254645	0.0535541	4.75492	1.98521e-06	1.91376e-05
ENSG00000198736	MSRB1	977.927	0.254633	0.0638534	3.98778	6.66948e-05	0.000485784
ENSG00000133773	CCDC59	1577.8	0.254621	0.0502559	5.06648	4.0523e-07	4.34385e-06
ENSG00000143633	C1orf131	555.786	0.254453	0.0852447	2.98497	0.00283607	0.01405
ENSG00000171148	TADA3	4027.69	0.254327	0.0361274	7.03972	1.92627e-12	3.42918e-11
ENSG00000147419	CCDC25	2759.1	0.254054	0.0543688	4.67279	2.97132e-06	2.79549e-05
ENSG00000106617	PRKAG2	1695.4	0.253903	0.0568931	4.46281	8.08925e-06	7.08124e-05
ENSG00000165637	VDAC2	9127.75	0.253706	0.0222119	11.4221	3.24263e-30	1.34782e-28
ENSG00000112208	BAG2	3989.5	0.253576	0.0395465	6.41209	1.43536e-10	2.19674e-09
ENSG00000197771	MCMBP	7145.25	0.253486	0.0289868	8.74488	2.2325e-18	5.75653e-17
ENSG00000108582	CPD	6273.62	0.253077	0.0692819	3.65286	0.000259336	0.00166876
ENSG00000134333	LDHA	54513	0.252869	0.0195935	12.9058	4.17515e-38	2.1781e-36
ENSG00000189043	NDUFA4	2694.16	0.252565	0.0812594	3.10813	0.00188277	0.00983916
ENSG00000109107	ALDOC	683.018	0.252252	0.0687672	3.66821	0.000244257	0.00158306
ENSG00000188290	HES4	469.499	0.252128	0.0818448	3.08056	0.00206613	0.0106888
ENSG00000134590	RTL8C	1705.89	0.251823	0.0489747	5.1419	2.71978e-07	2.95595e-06
ENSG00000272888	CHASERR	800.889	0.251624	0.0658254	3.8226	0.000132052	0.000904024
ENSG00000006453	BAIAP2L1	2207.79	0.251128	0.0461917	5.43665	5.42923e-08	6.36997e-07
ENSG00000144283	PKP4	2740.08	0.251068	0.0482407	5.20449	1.94534e-07	2.15063e-06
ENSG00000002834	LASP1	21166.7	0.250926	0.0194232	12.9189	3.52252e-38	1.84835e-36
ENSG00000177565	TBL1XR1	5692.59	0.250818	0.0633438	3.95963	7.50671e-05	0.000541072
ENSG00000086991	NOX4	661.993	0.250756	0.0863087	2.90534	0.00366856	0.0175184
ENSG00000183688	RFLNB	2933.91	0.250396	0.0405704	6.17189	6.74775e-10	9.77827e-09
ENSG00000159335	PTMS	11784.6	0.250316	0.0295623	8.46741	2.50912e-17	6.06977e-16
ENSG00000164970	FAM219A	1266.83	0.250315	0.0657844	3.80508	0.000141761	0.00096376
ENSG00000117519	CNN3	13150	0.250008	0.0242099	10.3267	5.33689e-25	1.82959e-23
ENSG00000139372	TDG	1618.06	0.249962	0.052381	4.77199	1.82415e-06	1.76797e-05
ENSG00000114767	RRP9	2186.6	0.249813	0.0439338	5.68612	1.29955e-08	1.65295e-07
ENSG00000204152	TIMM23B	582.09	0.249811	0.0821304	3.04164	0.00235295	0.0119325
ENSG00000050405	LIMA1	11405.9	0.249744	0.0283323	8.81482	1.19874e-18	3.15885e-17
ENSG00000135372	NAT10	4211.6	0.249553	0.0393076	6.34872	2.17112e-10	3.28093e-09
ENSG00000112039	FANCE	933.657	0.249312	0.0666944	3.73812	0.000185398	0.00123494
ENSG00000185813	PCYT2	2038.73	0.24923	0.0496521	5.01953	5.1797e-07	5.48701e-06
ENSG00000079459	FDFT1	6238.49	0.249134	0.0320659	7.76945	7.88273e-15	1.67106e-13
ENSG00000109670	FBXW7	1002.2	0.248944	0.0891514	2.79237	0.00523233	0.0236019
ENSG00000173465	ZNRD2	1159.59	0.24828	0.0604608	4.10646	4.01774e-05	0.000307315
ENSG00000197622	CDC42SE1	5419.85	0.248233	0.0262439	9.4587	3.11782e-21	9.33685e-20
ENSG00000110237	ARHGEF17	1755.64	0.248193	0.0596596	4.16015	3.18034e-05	0.000248869
ENSG00000183943	PRKX	1083.18	0.247465	0.0985936	2.50995	0.012075	0.0477009
ENSG00000085662	AKR1B1	7501.29	0.247329	0.024836	9.95845	2.31639e-23	7.59387e-22
ENSG00000116874	WARS2	616.708	0.247288	0.0893652	2.76716	0.00565466	0.0251788
ENSG00000171103	TRMT61B	478.11	0.247248	0.0877121	2.81886	0.00481946	0.022021
ENSG00000141551	CSNK1D	5786.44	0.247219	0.0299645	8.25039	1.57881e-16	3.65707e-15
ENSG00000117713	ARID1A	4252.86	0.247176	0.057465	4.30133	1.69773e-05	0.000139333
ENSG00000169641	LUZP1	5292.6	0.246878	0.0504481	4.89369	9.89605e-07	1.00061e-05
ENSG00000182325	FBXL6	1498.6	0.246151	0.0493787	4.98497	6.19715e-07	6.47714e-06
ENSG00000025770	NCAPH2	2519.05	0.246085	0.0434905	5.65836	1.52824e-08	1.92479e-07
ENSG00000147099	HDAC8	695.348	0.24593	0.0791613	3.1067	0.00189189	0.00988107
ENSG00000144848	ATG3	4314.9	0.245844	0.0308903	7.95859	1.74007e-15	3.80071e-14
ENSG00000137073	UBAP2	2501.09	0.245601	0.0456565	5.37931	7.47698e-08	8.65407e-07
ENSG00000134758	RNF138	2547.4	0.245333	0.056627	4.33244	1.47463e-05	0.000122645
ENSG00000109184	DCUN1D4	1823.89	0.245301	0.0843174	2.90925	0.00362292	0.0173326
ENSG00000136718	IMP4	4974.01	0.24524	0.0411338	5.962	2.49162e-09	3.43897e-08
ENSG00000109066	TMEM104	1110.33	0.24519	0.0866223	2.83056	0.00464666	0.021378
ENSG00000103319	EEF2K	2143.92	0.245136	0.0668971	3.66437	0.000247944	0.00160347
ENSG00000177879	AP3S1	2851.55	0.24484	0.0411752	5.94631	2.74249e-09	3.76215e-08
ENSG00000105552	BCAT2	1725.86	0.244526	0.047174	5.18348	2.17781e-07	2.39293e-06
ENSG00000176890	TYMS	8530.15	0.244038	0.0370584	6.58524	4.54148e-11	7.22063e-10
ENSG00000108960	MMD	501.414	0.243855	0.0895759	2.72233	0.00648238	0.0282905
ENSG00000161179	YDJC	1472.03	0.243797	0.0484815	5.02867	4.93883e-07	5.24729e-06
ENSG00000078237	TIGAR	1113.08	0.24347	0.0810413	3.00426	0.00266225	0.0132913
ENSG00000087995	METTL2A	1618.52	0.243107	0.0499694	4.86513	1.14384e-06	1.14308e-05
ENSG00000167461	RAB8A	2858.28	0.242507	0.0558127	4.34501	1.39272e-05	0.000116422
ENSG00000268606	MAGEA2	2449.54	0.242267	0.066361	3.65074	0.000261487	0.0016808
ENSG00000177542	SLC25A22	3866.15	0.242227	0.0419434	5.77508	7.69165e-09	1.00387e-07
ENSG00000173846	PLK3	1286.86	0.242099	0.0595574	4.06497	4.80381e-05	0.000360546
ENSG00000104884	ERCC2	3094.75	0.241991	0.0447427	5.40851	6.35521e-08	7.41771e-07
ENSG00000117143	UAP1	11722.7	0.241736	0.0497883	4.85528	1.20219e-06	1.19608e-05
ENSG00000134375	TIMM17A	3872.29	0.241251	0.0318491	7.57482	3.59636e-14	7.22403e-13
ENSG00000129250	KIF1C	8774.07	0.241077	0.0335601	7.18343	6.7985e-13	1.24475e-11
ENSG00000169740	ZNF32	610.28	0.241021	0.0756509	3.18596	0.00144273	0.00776501
ENSG00000198301	SDAD1	2946.25	0.240896	0.0423274	5.69125	1.26115e-08	1.60981e-07
ENSG00000138594	TMOD3	5143.87	0.240725	0.0518905	4.6391	3.49937e-06	3.23647e-05
ENSG00000067900	ROCK1	5031.14	0.240557	0.0343282	7.00756	2.42511e-12	4.27495e-11
ENSG00000176731	RBIS	1052.24	0.240498	0.0567756	4.23593	2.27607e-05	0.00018296
ENSG00000132646	PCNA	9858.65	0.240448	0.0305328	7.87507	3.40564e-15	7.32315e-14
ENSG00000272047	GTF2H5	1326.91	0.240399	0.0628615	3.82427	0.000131162	0.000898951
ENSG00000135763	URB2	2492.11	0.240136	0.0457051	5.25404	1.48801e-07	1.67278e-06
ENSG00000120896	SORBS3	2535.27	0.240004	0.0505166	4.75099	2.02428e-06	1.95037e-05
ENSG00000093183	SEC22C	2133.03	0.239576	0.0511915	4.67999	2.86883e-06	2.70473e-05
ENSG00000120800	UTP20	3996.14	0.239512	0.0560701	4.27165	1.94028e-05	0.000158158
ENSG00000138071	ACTR2	26848.5	0.239503	0.0275744	8.6857	3.7643e-18	9.58273e-17
ENSG00000038382	TRIO	18445	0.239155	0.0502254	4.76164	1.92027e-06	1.85413e-05
ENSG00000203668	CHML	4711.92	0.23911	0.0457524	5.22616	1.73064e-07	1.93226e-06
ENSG00000129317	PUS7L	1165.03	0.239087	0.0789842	3.02702	0.00246974	0.0124505
ENSG00000091127	PUS7	1837.28	0.23903	0.0590504	4.0479	5.16785e-05	0.000385265
ENSG00000110921	MVK	1213.66	0.238674	0.0598409	3.98847	6.65001e-05	0.000484758
ENSG00000150990	DHX37	3224.64	0.238648	0.0594391	4.01501	5.94441e-05	0.000438653
ENSG00000091483	FH	4236.85	0.238628	0.0339605	7.02664	2.11565e-12	3.75147e-11
ENSG00000272711	HK2-DT	391.619	0.238484	0.0930743	2.56229	0.0103984	0.0420768
ENSG00000197183	NOL4L	1440.55	0.237873	0.0632906	3.75842	0.000170987	0.00114573
ENSG00000107249	GLIS3	1239.23	0.23786	0.0883421	2.69249	0.00709212	0.0304785
ENSG00000261236	BOP1	5849	0.237738	0.0345236	6.88624	5.72868e-12	9.87593e-11
ENSG00000100029	PES1	8720.24	0.237666	0.0330943	7.1815	6.89518e-13	1.25989e-11
ENSG00000124641	MED20	1080.67	0.237548	0.0600698	3.95453	7.66862e-05	0.000551638
ENSG00000163872	YEATS2	4374.59	0.237229	0.0445383	5.32641	1.00175e-07	1.14837e-06
ENSG00000105520	PLPPR2	497.088	0.236824	0.0904134	2.61935	0.0088098	0.0365933
ENSG00000171848	RRM2	12789.8	0.236703	0.0381684	6.20155	5.59103e-10	8.17445e-09
ENSG00000251022	THAP9-AS1	1464.18	0.23628	0.0639892	3.69249	0.000222065	0.00145335
ENSG00000082516	GEMIN5	2379.1	0.236204	0.0458721	5.1492	2.616e-07	2.8466e-06
ENSG00000051620	HEBP2	1322.1	0.236032	0.0640584	3.68464	0.000229025	0.00149239
ENSG00000061273	HDAC7	3476.79	0.235981	0.0428326	5.50938	3.60091e-08	4.32927e-07
ENSG00000143179	UCK2	3848.86	0.235719	0.0515691	4.57094	4.8555e-06	4.38702e-05
ENSG00000152492	CCDC50	6009.29	0.235711	0.0287365	8.2025	2.35444e-16	5.41882e-15
ENSG00000022267	FHL1	5353.06	0.235679	0.0369104	6.38518	1.71201e-10	2.60683e-09
ENSG00000119408	NEK6	2417.51	0.235434	0.0668994	3.51922	0.000432819	0.00264512
ENSG00000084463	WBP11	5675.55	0.235355	0.0447828	5.25547	1.47646e-07	1.66084e-06
ENSG00000144635	DYNC1LI1	2834.63	0.235084	0.0635534	3.699	0.000216447	0.00142332
ENSG00000175832	ETV4	1654.47	0.23506	0.0483673	4.85989	1.17449e-06	1.1711e-05
ENSG00000137996	RTCA	1956.74	0.234741	0.0467384	5.02244	5.10198e-07	5.41104e-06
ENSG00000118894	EEF2KMT	1482.72	0.234662	0.0530955	4.41961	9.88788e-06	8.52717e-05
ENSG00000197586	ENTPD6	4158.31	0.234538	0.0314849	7.4492	9.39104e-14	1.8312e-12
ENSG00000165732	DDX21	25743.4	0.234409	0.0210618	11.1296	9.00569e-29	3.5467e-27
ENSG00000249471	ZNF324B	519.335	0.233641	0.0929513	2.51358	0.0119512	0.0472741
ENSG00000169504	CLIC4	21895.4	0.233497	0.0302134	7.72825	1.09036e-14	2.29523e-13
ENSG00000064995	TAF11	1024.55	0.233329	0.0559271	4.17203	3.01897e-05	0.000236962
ENSG00000012061	ERCC1	2503.37	0.233115	0.0563857	4.1343	3.56032e-05	0.000275133
ENSG00000115539	PDCL3	1654.12	0.23307	0.0491333	4.74363	2.09924e-06	2.0172e-05
ENSG00000146909	NOM1	2304.52	0.232933	0.0692486	3.36372	0.000768989	0.004447
ENSG00000128283	CDC42EP1	4648.46	0.232865	0.0391328	5.95064	2.67101e-09	3.67249e-08
ENSG00000177084	POLE	4112.38	0.232672	0.0468447	4.96688	6.80395e-07	7.06861e-06
ENSG00000150630	VEGFC	2736.36	0.232595	0.037964	6.12673	8.97008e-10	1.28846e-08
ENSG00000088876	ZNF343	1128.46	0.232542	0.0736109	3.15908	0.00158269	0.00843011
ENSG00000107140	TESK1	678.55	0.232425	0.0816297	2.84731	0.00440902	0.0204099
ENSG00000177469	CAVIN1	24419.8	0.23225	0.0236192	9.83312	8.10678e-23	2.59619e-21
ENSG00000065308	TRAM2	11880.5	0.232153	0.0297887	7.79332	6.52706e-15	1.39023e-13
ENSG00000119953	SMNDC1	1897.32	0.231699	0.0445618	5.1995	1.99827e-07	2.20357e-06
ENSG00000006530	AGK	1473.31	0.231688	0.063419	3.65328	0.000258908	0.0016672
ENSG00000126524	SBDS	5116.76	0.231671	0.0341861	6.77675	1.22913e-11	2.05977e-10
ENSG00000120526	NUDCD1	3125.68	0.231577	0.0464312	4.98753	6.1155e-07	6.39552e-06
ENSG00000164045	CDC25A	1965.52	0.231572	0.057218	4.04719	5.18359e-05	0.000385992
ENSG00000149547	EI24	7891.18	0.231297	0.0234779	9.8517	6.7397e-23	2.18167e-21
ENSG00000151553	FAM160B1	1489.26	0.231254	0.0590711	3.91485	9.04606e-05	0.000638474
ENSG00000165271	NOL6	8593.09	0.231171	0.0312673	7.39338	1.4314e-13	2.75533e-12
ENSG00000176407	KCMF1	3268.69	0.231108	0.036422	6.34531	2.21984e-10	3.35174e-09
ENSG00000269335	IKBKG	1381.96	0.230739	0.051749	4.45882	8.24126e-06	7.2073e-05
ENSG00000154813	DPH3	2367.5	0.230439	0.0462019	4.98766	6.11154e-07	6.39509e-06
ENSG00000165030	NFIL3	714.2	0.229992	0.0695065	3.30893	0.000936546	0.00530062
ENSG00000140526	ABHD2	8353.17	0.229828	0.0740179	3.10503	0.00190261	0.00992554
ENSG00000197299	BLM	1214.03	0.229616	0.0898257	2.55624	0.0105812	0.0426804
ENSG00000160606	TLCD1	480.462	0.229415	0.0898343	2.55375	0.0106569	0.0428994
ENSG00000148339	SLC25A25	874.425	0.229351	0.0620537	3.69601	0.000219016	0.00143653
ENSG00000248890	HHIP-AS1	567.165	0.229319	0.0780494	2.93813	0.00330202	0.0159843
ENSG00000148843	PDCD11	9364.99	0.229236	0.0369837	6.19831	5.70724e-10	8.33081e-09
ENSG00000112118	MCM3	6122.57	0.228708	0.0260637	8.77496	1.7096e-18	4.45932e-17
ENSG00000135655	USP15	3823.89	0.228514	0.0401582	5.69033	1.26797e-08	1.61736e-07
ENSG00000197982	C1orf122	1632.94	0.228452	0.0655041	3.48759	0.000487386	0.00294757
ENSG00000023734	STRAP	11139.1	0.228421	0.0256206	8.91553	4.85481e-19	1.31e-17
ENSG00000110315	RNF141	1179.55	0.228181	0.085498	2.66885	0.0076111	0.0324176
ENSG00000107771	CCSER2	2516.27	0.228109	0.0718164	3.17628	0.00149179	0.007998
ENSG00000260914		2354.37	0.227706	0.0412089	5.52567	3.28237e-08	3.9675e-07
ENSG00000120697	ALG5	563.415	0.227116	0.0779615	2.91318	0.00357769	0.0171527
ENSG00000135930	EIF4E2	4307.82	0.227072	0.0429769	5.28358	1.26685e-07	1.43672e-06
ENSG00000131467	PSME3	9683.85	0.22666	0.0345601	6.55842	5.43815e-11	8.60069e-10
ENSG00000085377	PREP	3101.81	0.226501	0.0428937	5.28052	1.2882e-07	1.45818e-06
ENSG00000101608	MYL12A	8319.33	0.225967	0.025888	8.72862	2.57806e-18	6.62857e-17
ENSG00000131153	GINS2	1884.03	0.225457	0.0459348	4.90821	9.19125e-07	9.35128e-06
ENSG00000102753	KPNA3	3246.46	0.224945	0.0394824	5.69736	1.21677e-08	1.55647e-07
ENSG00000144867	SRPRB	4269.06	0.224902	0.0303447	7.41155	1.24828e-13	2.41316e-12
ENSG00000116016	EPAS1	5005.12	0.224802	0.0537039	4.18596	2.83964e-05	0.000223863
ENSG00000167264	DUS2	442.736	0.224736	0.0858995	2.61626	0.00888978	0.0368066
ENSG00000122034	GTF3A	1952.99	0.224569	0.0418269	5.36901	7.91702e-08	9.14574e-07
ENSG00000068878	PSME4	6089.39	0.224445	0.0432369	5.19105	2.09108e-07	2.30326e-06
ENSG00000122008	POLK	1449.02	0.224445	0.0735144	3.05307	0.00226514	0.0115392
ENSG00000155380	SLC16A1	8158.93	0.223809	0.0379825	5.89242	3.8058e-09	5.1347e-08
ENSG00000105607	GCDH	748.125	0.223555	0.0791283	2.82522	0.00472489	0.0216714
ENSG00000166503	HDGFL3	3281.11	0.223407	0.0375457	5.95026	2.67709e-09	3.67804e-08
ENSG00000132661	NXT1	912.472	0.223404	0.0632864	3.53004	0.000415493	0.00254615
ENSG00000106263	EIF3B	17634.6	0.223289	0.0215023	10.3844	2.919e-25	1.01226e-23
ENSG00000136986	DERL1	3458.9	0.22316	0.0427017	5.22601	1.73208e-07	1.93252e-06
ENSG00000018699	TTC27	1839.57	0.223123	0.0487959	4.57258	4.81754e-06	4.35491e-05
ENSG00000203667	COX20	2832.32	0.222726	0.0476732	4.67192	2.98392e-06	2.80589e-05
ENSG00000006695	COX10	1095.1	0.222681	0.0639624	3.48144	0.000498725	0.00300806
ENSG00000162642	C1orf52	1293.78	0.222616	0.0564947	3.94048	8.13191e-05	0.00058171
ENSG00000134030	CTIF	1966.17	0.222319	0.0608241	3.65512	0.000257059	0.00165648
ENSG00000188739	RBM34	1983.94	0.222169	0.0555376	4.00034	6.32523e-05	0.00046428
ENSG00000169684	CHRNA5	645.977	0.221872	0.0810911	2.73609	0.00621743	0.027293
ENSG00000110536	PTPMT1	1342.38	0.221832	0.0665453	3.33356	0.000857435	0.00489753
ENSG00000116062	MSH6	7366.22	0.221769	0.0292316	7.58661	3.28377e-14	6.64806e-13
ENSG00000156928	MALSU1	1362.01	0.22158	0.0565633	3.91739	8.95138e-05	0.000632536
ENSG00000143324	XPR1	2587.22	0.221409	0.0536077	4.13018	3.62482e-05	0.000279758
ENSG00000121578	B4GALT4	1646.56	0.221202	0.0456806	4.84237	1.28301e-06	1.27017e-05
ENSG00000181852	RNF41	2356.57	0.220902	0.0511128	4.32185	1.54726e-05	0.000128035
ENSG00000114529	C3orf52	1021.95	0.220701	0.0617478	3.57422	0.000351269	0.00219443
ENSG00000005801	ZNF195	944.287	0.220614	0.0724593	3.04466	0.00232944	0.0118366
ENSG00000176915	ANKLE2	4533.89	0.220592	0.039163	5.63266	1.77454e-08	2.21793e-07
ENSG00000163156	SCNM1	747.913	0.220518	0.0729978	3.02088	0.00252039	0.0126745
ENSG00000183751	TBL3	2506	0.220104	0.0795352	2.76737	0.005651	0.0251749
ENSG00000164338	UTP15	1487.34	0.220022	0.0581809	3.78169	0.000155767	0.00105236
ENSG00000100418	DESI1	2842.58	0.219844	0.078096	2.81504	0.0048771	0.0222561
ENSG00000165055	METTL2B	2340.28	0.21959	0.0406193	5.40606	6.44277e-08	7.51017e-07
ENSG00000091947	TMEM101	1230.74	0.219507	0.0629909	3.48474	0.000492615	0.00297619
ENSG00000113732	ATP6V0E1	2808.43	0.219364	0.0421273	5.20718	1.91737e-07	2.12231e-06
ENSG00000125844	RRBP1	14745.1	0.218967	0.0350633	6.24491	4.24034e-10	6.25555e-09
ENSG00000170577	SIX2	611.785	0.21877	0.0740341	2.955	0.00312672	0.015263
ENSG00000080608	PUM3	3959.24	0.218518	0.0370297	5.90116	3.60963e-09	4.89203e-08
ENSG00000123240	OPTN	2088.26	0.218154	0.051137	4.26606	1.98951e-05	0.000161731
ENSG00000116871	MAP7D1	12828.2	0.218044	0.0239406	9.10768	8.41602e-20	2.36305e-18
ENSG00000006625	GGCT	2148.74	0.218018	0.0441072	4.94291	7.69641e-07	7.94266e-06
ENSG00000213563	C8orf82	890.215	0.217955	0.0806422	2.70274	0.00687699	0.0296828
ENSG00000134001	EIF2S1	8589.8	0.21744	0.0362286	6.0019	1.95021e-09	2.71882e-08
ENSG00000135521	LTV1	3378.12	0.217332	0.0402756	5.39612	6.80985e-08	7.91755e-07
ENSG00000136261	BZW2	4674.54	0.217209	0.0315241	6.89025	5.56932e-12	9.63814e-11
ENSG00000100714	MTHFD1	8023.62	0.217192	0.0275738	7.87677	3.35943e-15	7.24109e-14
ENSG00000102781	KATNAL1	1151.61	0.217126	0.0839809	2.58542	0.00972598	0.0397927
ENSG00000158669	GPAT4	5325.4	0.217041	0.0362808	5.98225	2.20077e-09	3.05158e-08
ENSG00000197879	MYO1C	10219	0.216931	0.0306454	7.07874	1.45468e-12	2.6051e-11
ENSG00000078747	ITCH	2694.35	0.216584	0.0564933	3.8338	0.000126179	0.000868437
ENSG00000177666	PNPLA2	3539.16	0.216426	0.0523943	4.13071	3.61641e-05	0.000279229
ENSG00000112249	ASCC3	8479.68	0.216375	0.051971	4.16339	3.13563e-05	0.000246012
ENSG00000113368	LMNB1	6854.43	0.216119	0.0288279	7.49688	6.53568e-14	1.28838e-12
ENSG00000163754	GYG1	3218.21	0.21588	0.0367808	5.86937	4.37442e-09	5.87105e-08
ENSG00000105671	DDX49	3898.21	0.215483	0.0437647	4.92368	8.49331e-07	8.70021e-06
ENSG00000151148	UBE3B	2338.06	0.21536	0.049325	4.36615	1.26455e-05	0.000106751
ENSG00000075975	MKRN2	1766.04	0.215286	0.054875	3.92321	8.73782e-05	0.000618903
ENSG00000126522	ASL	1612.15	0.215227	0.0470068	4.57862	4.68043e-06	4.23522e-05
ENSG00000182541	LIMK2	919.549	0.214174	0.0751548	2.84977	0.00437502	0.020289
ENSG00000124356	STAMBP	1571.38	0.21411	0.051309	4.17294	3.0069e-05	0.000236118
ENSG00000108829	LRRC59	16549.6	0.214071	0.0228084	9.38565	6.25302e-21	1.84798e-19
ENSG00000156983	BRPF1	1420.25	0.213951	0.0504483	4.24099	2.22539e-05	0.000179528
ENSG00000196405	EVL	617.473	0.21355	0.0700599	3.0481	0.00230294	0.0117152
ENSG00000070950	RAD18	2528.84	0.213423	0.0473912	4.50344	6.68608e-06	5.93666e-05
ENSG00000204977	TRIM13	455.23	0.212911	0.0831214	2.56145	0.0104237	0.0421587
ENSG00000110660	SLC35F2	2806.96	0.212139	0.0427982	4.95674	7.1687e-07	7.42361e-06
ENSG00000110104	CCDC86	3044.9	0.212108	0.0351307	6.03768	1.56349e-09	2.19498e-08
ENSG00000160214	RRP1	1942.87	0.211862	0.04899	4.3246	1.52811e-05	0.000126625
ENSG00000174371	EXO1	1971.04	0.211781	0.044322	4.77825	1.76831e-06	1.71847e-05
ENSG00000088451	TGDS	564.806	0.211468	0.07822	2.70351	0.00686123	0.0296491
ENSG00000163463	KRTCAP2	1087.34	0.211291	0.0555068	3.80658	0.000140901	0.000959128
ENSG00000165156	ZHX1	2058.07	0.211215	0.0503207	4.19738	2.70023e-05	0.000213808
ENSG00000129197	RPAIN	960.903	0.211148	0.0659663	3.20084	0.00137027	0.00743061
ENSG00000166140	ZFYVE19	561.934	0.210915	0.0814577	2.58925	0.00961847	0.0394066
ENSG00000196498	NCOR2	12927	0.210883	0.0489402	4.30899	1.63999e-05	0.000134964
ENSG00000259781	HMGB1P6	1510.97	0.210666	0.0679122	3.10204	0.00192193	0.010009
ENSG00000048162	NOP16	3361.49	0.21062	0.0428764	4.91227	9.0026e-07	9.18011e-06
ENSG00000159579	RSPRY1	1971.3	0.210591	0.05623	3.74517	0.000180272	0.00120302
ENSG00000121388		606.746	0.210417	0.0810059	2.59755	0.00938918	0.038599
ENSG00000136003	ISCU	2307.33	0.210394	0.0419182	5.01915	5.18993e-07	5.49461e-06
ENSG00000130309	COLGALT1	9796.96	0.210318	0.0271993	7.7325	1.05455e-14	2.22506e-13
ENSG00000148459	PDSS1	823.051	0.210034	0.0704573	2.98101	0.00287295	0.0142053
ENSG00000101811	CSTF2	2665.59	0.209984	0.0420522	4.9934	5.93247e-07	6.21856e-06
ENSG00000054967	RELT	1009.77	0.209942	0.0669082	3.13776	0.00170246	0.00900141
ENSG00000153989	NUS1	6514.97	0.209722	0.0356816	5.87759	4.16272e-09	5.60363e-08
ENSG00000277972	CISD3	1364.97	0.209706	0.0517417	4.05294	5.05772e-05	0.000377557
ENSG00000196453	ZNF777	1251.99	0.209419	0.0523537	4.00007	6.33229e-05	0.00046445
ENSG00000104738	MCM4	11635.9	0.209358	0.0382718	5.47029	4.49309e-08	5.34126e-07
ENSG00000153975	ZUP1	703.661	0.209108	0.0695291	3.00749	0.00263418	0.0131804
ENSG00000154814	OXNAD1	835.698	0.209024	0.0643639	3.24753	0.00116411	0.00641899
ENSG00000156990	RPUSD3	1120.61	0.208827	0.0576667	3.62128	0.000293145	0.00186366
ENSG00000089280	FUS	21618.2	0.208504	0.031651	6.58761	4.4697e-11	7.11279e-10
ENSG00000171490	RSL1D1	11725.7	0.208159	0.0308243	6.75308	1.44741e-11	2.4054e-10
ENSG00000161956	SENP3	4083.11	0.207999	0.0377505	5.50985	3.59148e-08	4.32082e-07
ENSG00000112079	STK38	1804.07	0.207985	0.0427624	4.86374	1.15186e-06	1.15045e-05
ENSG00000166452	AKIP1	969.86	0.207965	0.0576736	3.6059	0.000311076	0.00196492
ENSG00000175390	EIF3F	8770.12	0.20796	0.0273584	7.60132	2.93136e-14	5.97492e-13
ENSG00000169093	ASMTL	1004.92	0.207784	0.055866	3.71933	0.00019975	0.00132173
ENSG00000186184	POLR1D	4292.02	0.207534	0.0336387	6.16951	6.85039e-10	9.91901e-09
ENSG00000206053	JPT2	6667.51	0.20743	0.0512989	4.04355	5.26487e-05	0.000391397
ENSG00000037897	METTL1	807.789	0.207429	0.067671	3.06526	0.00217484	0.0111773
ENSG00000101391	CDK5RAP1	1398.38	0.207321	0.0665869	3.11354	0.00184858	0.00968301
ENSG00000133316	WDR74	2455.63	0.207108	0.0499962	4.14248	3.43568e-05	0.000266187
ENSG00000116704	SLC35D1	1135.57	0.206946	0.0614829	3.36591	0.000762919	0.00441938
ENSG00000100902	PSMA6	6462.4	0.206867	0.0253663	8.1552	3.486e-16	7.96205e-15
ENSG00000187522	HSPA14	1018.14	0.206862	0.0605717	3.41516	0.000637434	0.0037443
ENSG00000155256	ZFYVE27	996.8	0.206804	0.0685794	3.01554	0.00256526	0.0128821
ENSG00000134987	WDR36	3960.92	0.206647	0.0406436	5.08437	3.68843e-07	3.96799e-06
ENSG00000100297	MCM5	7570.95	0.206497	0.0259128	7.96893	1.60048e-15	3.50782e-14
ENSG00000196937	FAM3C	5211.88	0.206323	0.0337345	6.11608	9.59024e-10	1.37097e-08
ENSG00000205352	PRR13	2887.74	0.206304	0.0412963	4.99571	5.86198e-07	6.14824e-06
ENSG00000114209	PDCD10	4403.58	0.206287	0.035983	5.73289	9.87345e-09	1.27021e-07
ENSG00000142552	RCN3	586.772	0.206279	0.079748	2.58663	0.00969196	0.0396896
ENSG00000173153	ESRRA	2327.97	0.206126	0.0491422	4.19448	2.73496e-05	0.000216179
ENSG00000104325	DECR1	547.727	0.205963	0.0776844	2.65128	0.00801884	0.0338563
ENSG00000089048	ESF1	2011.91	0.205896	0.0483922	4.25473	2.09297e-05	0.000169567
ENSG00000167767	KRT80	6579.62	0.205824	0.0270235	7.61645	2.60743e-14	5.34494e-13
ENSG00000101955	SRPX	4303.24	0.205666	0.0302953	6.78873	1.13127e-11	1.90286e-10
ENSG00000150991	UBC	56588.1	0.205464	0.021047	9.76217	1.6361e-22	5.16606e-21
ENSG00000135776	ABCB10	1680.55	0.205436	0.0492112	4.17458	2.98536e-05	0.000234529
ENSG00000185904	LINC00839	1128.73	0.205337	0.0582826	3.52313	0.00042648	0.00260904
ENSG00000173226	IQCB1	2018.91	0.205312	0.0449255	4.57006	4.87589e-06	4.40322e-05
ENSG00000131876	SNRPA1	3590.42	0.205143	0.0471606	4.34988	1.36211e-05	0.000114237
ENSG00000105185	PDCD5	2962.97	0.205004	0.0363632	5.63767	1.7237e-08	2.15888e-07
ENSG00000110066	KMT5B	1525.44	0.204867	0.0620508	3.3016	0.000961359	0.005424
ENSG00000103264	FBXO31	1071.77	0.204628	0.0726335	2.81727	0.00484338	0.0221191
ENSG00000106615	RHEB	6312.05	0.204493	0.0315899	6.47337	9.58419e-11	1.4896e-09
ENSG00000174775	HRAS	1992.94	0.204259	0.040717	5.01656	5.26038e-07	5.55612e-06
ENSG00000128951	DUT	4895.8	0.204068	0.0333019	6.12784	8.90795e-10	1.28055e-08
ENSG00000181924	COA4	2773.84	0.203994	0.0440968	4.62606	3.7269e-06	3.43279e-05
ENSG00000145740	SLC30A5	3288.07	0.203939	0.0530691	3.8429	0.000121589	0.000839095
ENSG00000117411	B4GALT2	2915.85	0.203894	0.048142	4.23526	2.28288e-05	0.000183426
ENSG00000076043	REXO2	3742.07	0.203558	0.0320507	6.35114	2.13731e-10	3.23255e-09
ENSG00000101367	MAPRE1	9492.47	0.203491	0.0310492	6.55382	5.60823e-11	8.86189e-10
ENSG00000088367	EPB41L1	1435.68	0.203425	0.0759139	2.67968	0.00736927	0.0315041
ENSG00000097033	SH3GLB1	3815.21	0.203414	0.0349862	5.81414	6.09476e-09	8.0657e-08
ENSG00000133028	SCO1	3176.01	0.203135	0.0376245	5.39901	6.70086e-08	7.80091e-07
ENSG00000174851	YIF1A	1384.19	0.203098	0.0502168	4.04443	5.24506e-05	0.000390246
ENSG00000130038	CRACR2A	1122.75	0.202854	0.0718456	2.82347	0.00475063	0.0217506
ENSG00000163466	ARPC2	15550	0.202795	0.0222826	9.10104	8.94728e-20	2.5083e-18
ENSG00000092841	MYL6	23390.2	0.202575	0.0280892	7.21184	5.52015e-13	1.01691e-11
ENSG00000104687	GSR	3596.37	0.202494	0.03094	6.54473	5.96021e-11	9.39333e-10
ENSG00000109686	SH3D19	2206.08	0.202257	0.0452788	4.46692	7.93528e-06	6.96339e-05
ENSG00000131148	EMC8	2405.94	0.202238	0.0440803	4.58794	4.47641e-06	4.06901e-05
ENSG00000130635	COL5A1	8232.27	0.202156	0.0403751	5.00696	5.52959e-07	5.82065e-06
ENSG00000108651	UTP6	4075.08	0.202114	0.0455671	4.43553	9.18459e-06	7.96263e-05
ENSG00000166508	MCM7	13997.3	0.201755	0.0201053	10.0349	1.07073e-23	3.53596e-22
ENSG00000182809	CRIP2	1955.29	0.201711	0.0511703	3.94196	8.08193e-05	0.000578825
ENSG00000137693	YAP1	7016.78	0.201466	0.0350285	5.75148	8.84636e-09	1.1471e-07
ENSG00000266967	AARSD1	968.419	0.201354	0.0784816	2.56562	0.0102993	0.0417117
ENSG00000123395	ATG101	2535.43	0.20133	0.0469753	4.28587	1.82026e-05	0.000148914
ENSG00000074582	BCS1L	1760.43	0.201291	0.0580718	3.46624	0.000527786	0.0031569
ENSG00000205571	SMN2	1399.12	0.200759	0.0678097	2.96063	0.00307012	0.0150288
ENSG00000138074	SLC5A6	2866.2	0.200639	0.0393332	5.10101	3.37848e-07	3.64544e-06
ENSG00000133119	RFC3	3369.68	0.200635	0.0410466	4.88797	1.01879e-06	1.02608e-05
ENSG00000113838	TBCCD1	690.634	0.200461	0.0720579	2.78195	0.00540341	0.0242762
ENSG00000146425	DYNLT1	2126.63	0.200399	0.0472147	4.24442	2.19158e-05	0.000177038
ENSG00000077549	CAPZB	9926.72	0.200152	0.0242122	8.26655	1.37896e-16	3.19826e-15
ENSG00000122863	CHST3	2886.98	0.20013	0.0417706	4.79117	1.65811e-06	1.62188e-05
ENSG00000109519	GRPEL1	2950.16	0.200002	0.0391431	5.1095	3.23016e-07	3.49167e-06
ENSG00000146143	PRIM2	2218.4	0.199948	0.0418406	4.77879	1.76352e-06	1.71474e-05
ENSG00000116679	IVNS1ABP	4656.62	0.199828	0.0370969	5.38666	7.17801e-08	8.32409e-07
ENSG00000182552	RWDD4	1494.66	0.199605	0.0571331	3.49368	0.000476408	0.00289043
ENSG00000069974	RAB27A	1496.66	0.199595	0.0479997	4.15825	3.20688e-05	0.000250836
ENSG00000100243	CYB5R3	6618.33	0.199534	0.02772	7.19822	6.10042e-13	1.1215e-11
ENSG00000130204	TOMM40	6905.02	0.199416	0.0271271	7.35119	1.96455e-13	3.74556e-12
ENSG00000149084	HSD17B12	4265.02	0.19927	0.0459368	4.33791	1.43842e-05	0.000119931
ENSG00000180900	SCRIB	7510.26	0.198989	0.0438739	4.53548	5.74725e-06	5.1309e-05
ENSG00000135597	REPS1	2295.13	0.198837	0.0493431	4.02969	5.58508e-05	0.000414175
ENSG00000114956	DGUOK	1689.38	0.198791	0.0481477	4.12877	3.64704e-05	0.000281058
ENSG00000064102	INTS13	2568.35	0.198578	0.0399254	4.97373	6.56753e-07	6.82856e-06
ENSG00000076067	RBMS2	3251.59	0.198518	0.0618778	3.20822	0.00133557	0.00725555
ENSG00000107951	MTPAP	1311.93	0.19834	0.0508442	3.90094	9.58195e-05	0.000671558
ENSG00000115368	WDR75	4199.19	0.198187	0.0483901	4.09562	4.21044e-05	0.00032042
ENSG00000164163	ABCE1	12803	0.198012	0.0364778	5.42828	5.69012e-08	6.66737e-07
ENSG00000112245	PTP4A1	4583.29	0.197789	0.0473222	4.17963	2.91985e-05	0.000229884
ENSG00000134668	SPOCD1	2506.2	0.197786	0.0408096	4.84656	1.25621e-06	1.24706e-05
ENSG00000169188	APEX2	1485.85	0.197654	0.0583767	3.38584	0.000709599	0.00413462
ENSG00000114686	MRPL3	10985.1	0.197172	0.0237619	8.29786	1.06007e-16	2.4746e-15
ENSG00000141560	FN3KRP	1414.29	0.196962	0.0522101	3.77249	0.000161627	0.00108828
ENSG00000164442	CITED2	5173.75	0.196627	0.0346246	5.6788	1.3564e-08	1.7204e-07
ENSG00000106344	RBM28	3084.55	0.196514	0.0543873	3.61323	0.000302409	0.00191647
ENSG00000183255	PTTG1IP	20003.6	0.1965	0.0242612	8.09936	5.52495e-16	1.24298e-14
ENSG00000189299	FOXR2	945.291	0.196414	0.0596564	3.29243	0.000993262	0.00557776
ENSG00000166582	CENPV	1075.11	0.196334	0.0628249	3.1251	0.00177744	0.00935936
ENSG00000144724	PTPRG	5226.52	0.196288	0.0582763	3.36823	0.000756535	0.00438522
ENSG00000123353	ORMDL2	1270.64	0.196278	0.0616984	3.18125	0.00146642	0.00787133
ENSG00000115307	AUP1	4023.47	0.196253	0.0331565	5.91898	3.23953e-09	4.41704e-08
ENSG00000109452	INPP4B	1148.02	0.196203	0.0613156	3.19989	0.0013748	0.00745064
ENSG00000126953	TIMM8A	1552.38	0.195984	0.0533215	3.67553	0.000237359	0.00154267
ENSG00000081377	CDC14B	936.252	0.195901	0.071225	2.75045	0.0059513	0.0263303
ENSG00000166233	ARIH1	3140.58	0.195802	0.0619289	3.16172	0.00156842	0.00836152
ENSG00000177889	UBE2N	7189.63	0.195514	0.0234907	8.32301	8.57566e-17	2.02022e-15
ENSG00000160714	UBE2Q1	2546.19	0.195287	0.0654934	2.98178	0.00286576	0.0141776
ENSG00000198522	GPN1	2493.67	0.195073	0.0462797	4.21508	2.49686e-05	0.000199195
ENSG00000073111	MCM2	10601.3	0.194702	0.0367007	5.30511	1.12602e-07	1.28105e-06
ENSG00000138138	ATAD1	3349.96	0.194597	0.0549548	3.54104	0.000398551	0.00245207
ENSG00000113456	RAD1	2001.48	0.194589	0.0529957	3.6718	0.000240852	0.00156436
ENSG00000092820	EZR	19552.6	0.194423	0.0225973	8.60382	7.71051e-18	1.92741e-16
ENSG00000138363	ATIC	7762.51	0.194237	0.0348108	5.5798	2.40798e-08	2.96841e-07
ENSG00000092445	TYRO3	2712.58	0.19377	0.0502343	3.85733	0.000114632	0.000795352
ENSG00000018510	AGPS	5493.87	0.193733	0.0355807	5.44489	5.18366e-08	6.12577e-07
ENSG00000051596	THOC3	2476.61	0.193569	0.0756022	2.56036	0.0104563	0.0422524
ENSG00000112851	ERBIN	7187.04	0.19339	0.0523553	3.69381	0.000220921	0.00144692
ENSG00000019144	PHLDB1	3957.72	0.193117	0.0473078	4.08214	4.4622e-05	0.00033815
ENSG00000241258	CRCP	1583.88	0.193035	0.0512904	3.76357	0.000167505	0.00112449
ENSG00000143811	PYCR2	3036.75	0.192988	0.0453356	4.25687	2.0731e-05	0.00016807
ENSG00000159128	IFNGR2	1574.93	0.19285	0.0475465	4.05603	4.99145e-05	0.000373384
ENSG00000100242	SUN2	7506.77	0.192726	0.0485646	3.96845	7.23407e-05	0.000522467
ENSG00000278259	MYO19	4113	0.192712	0.0375918	5.12644	2.95272e-07	3.20139e-06
ENSG00000169251	NMD3	7982.82	0.192651	0.0473254	4.07078	4.68567e-05	0.000353004
ENSG00000081870	HSPB11	821.784	0.192346	0.0675173	2.84884	0.00438786	0.0203328
ENSG00000116649	SRM	6596.11	0.192307	0.0368005	5.22568	1.73517e-07	1.93252e-06
ENSG00000124383	MPHOSPH10	2265.11	0.192049	0.0437138	4.39332	1.11631e-05	9.53103e-05
ENSG00000127952	STYXL1	934.739	0.192024	0.0710087	2.70424	0.00684609	0.0296112
ENSG00000167695	TLCD3A	1590.98	0.191904	0.0665386	2.8841	0.00392537	0.0185187
ENSG00000115084	SLC35F5	2974.99	0.191893	0.0551906	3.47691	0.000507231	0.00305322
ENSG00000106305	AIMP2	1932.62	0.191884	0.0520403	3.68722	0.000226721	0.00147899
ENSG00000185201	IFITM2	1604.82	0.191494	0.0518395	3.69398	0.000220768	0.00144645
ENSG00000135926	TMBIM1	4569.57	0.191422	0.0307747	6.2201	4.96837e-10	7.2937e-09
ENSG00000011007	ELOA	7538.28	0.191213	0.0287217	6.65743	2.78662e-11	4.49809e-10
ENSG00000095319	NUP188	6204.02	0.191188	0.0369016	5.18103	2.20664e-07	2.42165e-06
ENSG00000198604	BAZ1A	3812.98	0.191177	0.0479535	3.98671	6.69953e-05	0.000487776
ENSG00000108591	DRG2	1443.45	0.191089	0.0554814	3.4442	0.000572757	0.00339654
ENSG00000111237	VPS29	1867.4	0.191007	0.0461634	4.13763	3.50917e-05	0.000271414
ENSG00000124275	MTRR	3747.81	0.191006	0.042599	4.48381	7.33234e-06	6.47534e-05
ENSG00000198911	SREBF2	8194.31	0.190864	0.0271053	7.04159	1.90057e-12	3.38678e-11
ENSG00000107798	LIPA	2027.59	0.190648	0.0518265	3.67858	0.000234537	0.001525
ENSG00000128626	MRPS12	1887.42	0.1905	0.0440088	4.32868	1.50005e-05	0.000124529
ENSG00000136068	FLNB	25114.6	0.190475	0.0535644	3.556	0.000376545	0.00232969
ENSG00000149823	VPS51	2376.45	0.190307	0.0744552	2.556	0.0105883	0.0426902
ENSG00000114491	UMPS	4292.9	0.190222	0.0716769	2.65389	0.00795705	0.0336334
ENSG00000154529	CNTNAP3B	969.61	0.190137	0.0646379	2.94157	0.00326555	0.0158462
ENSG00000176261	ZBTB8OS	960.547	0.189829	0.0587663	3.23023	0.00123692	0.00678311
ENSG00000119927	GPAM	1067.58	0.189751	0.066049	2.87288	0.00406746	0.0190691
ENSG00000182326	C1S	608.364	0.189504	0.0748346	2.53231	0.0113314	0.04518
ENSG00000157168	NRG1	4342.13	0.189451	0.0432329	4.3821	1.17542e-05	9.99298e-05
ENSG00000148110	MFSD14B	4549.22	0.189381	0.032607	5.808	6.32239e-09	8.33018e-08
ENSG00000119314	PTBP3	5051.43	0.189285	0.0427694	4.42571	9.61268e-06	8.30975e-05
ENSG00000154845	PPP4R1	4980.9	0.189252	0.0607214	3.11673	0.00182869	0.00959852
ENSG00000101412	E2F1	1700.45	0.189084	0.0525975	3.59492	0.000324495	0.00203991
ENSG00000144655	CSRNP1	792.847	0.18904	0.0644449	2.93336	0.00335319	0.0161972
ENSG00000097021	ACOT7	5408.37	0.188824	0.0360973	5.23097	1.68623e-07	1.88501e-06
ENSG00000146282	RARS2	1373.56	0.188739	0.0546915	3.45097	0.000558583	0.00332014
ENSG00000131002	TXLNGY	1158.55	0.188646	0.0681309	2.76887	0.00562515	0.025097
ENSG00000108433	GOSR2	2802.37	0.188623	0.0408737	4.61477	3.93525e-06	3.61176e-05
ENSG00000163214	DHX57	1470.67	0.188516	0.0668827	2.8186	0.00482338	0.0220333
ENSG00000131871	SELENOS	1562.35	0.188491	0.054436	3.46263	0.000534931	0.00319644
ENSG00000165915	SLC39A13	1889.38	0.188253	0.0467391	4.02774	5.63148e-05	0.000417444
ENSG00000185818	NAT8L	1512.37	0.188194	0.0478823	3.93035	8.48214e-05	0.000603644
ENSG00000113356	POLR3G	1786.82	0.188112	0.057394	3.27755	0.00104711	0.00584187
ENSG00000151445	VIPAS39	1198.17	0.188068	0.0615859	3.05374	0.00226006	0.0115198
ENSG00000166033	HTRA1	3005.93	0.187871	0.0393371	4.77593	1.78878e-06	1.73743e-05
ENSG00000109332	UBE2D3	12934.6	0.187815	0.023248	8.07878	6.542e-16	1.46629e-14
ENSG00000140157	NIPA2	5803.27	0.187642	0.0338387	5.54519	2.93643e-08	3.58305e-07
ENSG00000132467	UTP3	5029.87	0.187524	0.0340066	5.51436	3.50048e-08	4.2198e-07
ENSG00000169857	AVEN	731.328	0.18742	0.0670393	2.79568	0.00517912	0.0234147
ENSG00000198176	TFDP1	9616.56	0.18729	0.0280912	6.66723	2.60674e-11	4.23049e-10
ENSG00000178802	MPI	1283.76	0.187213	0.0543092	3.44718	0.000566477	0.00336595
ENSG00000165724	ZMYND19	1707.57	0.187112	0.0586236	3.19175	0.00141412	0.00762701
ENSG00000205808	PLPP6	576.581	0.186779	0.0730945	2.5553	0.0106095	0.0427467
ENSG00000100325	ASCC2	3253.8	0.186628	0.0351545	5.30878	1.10359e-07	1.25631e-06
ENSG00000285756		1455.39	0.186541	0.054379	3.43039	0.000602708	0.00355541
ENSG00000131828	PDHA1	2998.15	0.186469	0.0423827	4.39964	1.08429e-05	9.28842e-05
ENSG00000145354	CISD2	1914.7	0.186182	0.0525262	3.54455	0.000393286	0.00242327
ENSG00000148481	MINDY3	1231.95	0.186156	0.0612709	3.03824	0.00237962	0.0120542
ENSG00000164830	OXR1	1020.13	0.186137	0.0666031	2.79472	0.00519441	0.0234602
ENSG00000006194	ZNF263	1410.4	0.186096	0.0729368	2.55147	0.0107269	0.0430945
ENSG00000011485	PPP5C	4219.68	0.186006	0.035664	5.21552	1.83305e-07	2.03524e-06
ENSG00000184743	ATL3	1796.73	0.18575	0.0610746	3.04136	0.00235515	0.0119403
ENSG00000168827	GFM1	4934.46	0.185651	0.0427284	4.34491	1.39333e-05	0.000116422
ENSG00000087111	PIGS	2044.83	0.18557	0.0495608	3.74428	0.000180909	0.00120682
ENSG00000214736	TOMM6	5235.42	0.185049	0.0362788	5.10074	3.38334e-07	3.6485e-06
ENSG00000196850	PPTC7	2518.23	0.184705	0.0465876	3.96467	7.34962e-05	0.000530387
ENSG00000160688	FLAD1	968.398	0.184677	0.0589994	3.13015	0.00174714	0.00921062
ENSG00000169446	MMGT1	1645.36	0.184434	0.0520857	3.54098	0.000398642	0.00245207
ENSG00000243147	MRPL33	2305.37	0.184399	0.0426759	4.32091	1.55388e-05	0.000128341
ENSG00000132603	NIP7	5178.18	0.184325	0.0383911	4.80123	1.57691e-06	1.54751e-05
ENSG00000147383	NSDHL	1263.06	0.18424	0.0529505	3.47948	0.000502382	0.00302809
ENSG00000168036	CTNNB1	18311.5	0.184102	0.0357499	5.14974	2.6085e-07	2.84016e-06
ENSG00000100348	TXN2	2672.01	0.184041	0.0510709	3.60364	0.000313789	0.00197952
ENSG00000166847	DCTN5	5589.51	0.184022	0.0576128	3.19412	0.0014026	0.00757622
ENSG00000138785	INTS12	1004.25	0.183875	0.0581145	3.16401	0.00155612	0.00830082
ENSG00000089154	GCN1	15474.3	0.183827	0.0439034	4.18708	2.82564e-05	0.000223052
ENSG00000138385	SSB	8363.18	0.183821	0.0351875	5.22404	1.7506e-07	1.94843e-06
ENSG00000120705	ETF1	16041	0.183637	0.0241894	7.59163	3.15908e-14	6.41728e-13
ENSG00000114316	USP4	1908.59	0.183592	0.057402	3.19835	0.00138214	0.0074837
ENSG00000152700	SAR1B	1762.26	0.183459	0.0616483	2.9759	0.00292131	0.0144127
ENSG00000168495	POLR3D	2586.62	0.183232	0.0465845	3.93333	8.37765e-05	0.000596916
ENSG00000110074	FOXRED1	1371.95	0.183203	0.0558057	3.28287	0.00102755	0.0057452
ENSG00000136938	ANP32B	13615.2	0.183094	0.0291461	6.28193	3.34386e-10	4.98202e-09
ENSG00000162512	SDC3	2536.22	0.183074	0.0435454	4.20422	2.61986e-05	0.000208086
ENSG00000116212	LRRC42	1477.78	0.182783	0.0498672	3.66539	0.000246961	0.00159943
ENSG00000115827	DCAF17	1348.71	0.182529	0.0570337	3.20037	0.00137252	0.00744057
ENSG00000069849	ATP1B3	9722.87	0.182399	0.0297301	6.13517	8.50671e-10	1.22483e-08
ENSG00000103005	USB1	2227.17	0.182136	0.0460202	3.95774	7.56626e-05	0.000544928
ENSG00000168884	TNIP2	2296.92	0.181633	0.0474963	3.82415	0.000131225	0.000899042
ENSG00000128050	PAICS	17469.6	0.181475	0.0188113	9.64712	5.05541e-22	1.57964e-20
ENSG00000006534	ALDH3B1	1301.26	0.181444	0.0570183	3.18222	0.00146153	0.00784742
ENSG00000176390	CRLF3	1248.47	0.181351	0.0627606	2.88957	0.00385768	0.0182568
ENSG00000121579	NAA50	19893.6	0.181188	0.0285775	6.34023	2.29428e-10	3.46123e-09
ENSG00000197905	TEAD4	1345.51	0.181071	0.0516168	3.50799	0.000451512	0.00274723
ENSG00000143155	TIPRL	2645.15	0.181006	0.0495715	3.65142	0.000260796	0.00167696
ENSG00000170312	CDK1	4908.88	0.180969	0.0444078	4.07515	4.59838e-05	0.000347446
ENSG00000108861	DUSP3	2821.11	0.180607	0.0359772	5.02004	5.1662e-07	5.47593e-06
ENSG00000125459	MSTO1	1454.85	0.180531	0.0550899	3.27704	0.00104903	0.00585075
ENSG00000153066	TXNDC11	1736.14	0.180458	0.0470547	3.83506	0.000125536	0.000865004
ENSG00000186283	TOR3A	2325.56	0.180081	0.0503127	3.57924	0.000344598	0.00215649
ENSG00000164022	AIMP1	3647.2	0.179806	0.0456732	3.9368	8.25766e-05	0.000589767
ENSG00000155368	DBI	3334.11	0.179582	0.0432729	4.15	3.32482e-05	0.000258266
ENSG00000128245	YWHAH	8267.59	0.179409	0.0254921	7.03783	1.95253e-12	3.4725e-11
ENSG00000172216	CEBPB	4087.91	0.179345	0.0439907	4.07689	4.56424e-05	0.000345157
ENSG00000128228	SDF2L1	855.923	0.179316	0.0678482	2.6429	0.00821981	0.0345171
ENSG00000144554	FANCD2	2161.7	0.178834	0.0601327	2.97399	0.00293956	0.0144869
ENSG00000137802	MAPKBP1	1722.05	0.17858	0.0674019	2.64948	0.00806161	0.0339796
ENSG00000198924	DCLRE1A	1104.77	0.178373	0.0603464	2.95582	0.00311835	0.0152263
ENSG00000188917	TRMT2B	933.25	0.177736	0.0642878	2.76469	0.00569772	0.0253329
ENSG00000107929	LARP4B	4694.04	0.17741	0.0427909	4.14597	3.38384e-05	0.000262468
ENSG00000139116	KIF21A	1749.35	0.177348	0.0615413	2.88177	0.00395444	0.0186217
ENSG00000112651	MRPL2	1062.77	0.177166	0.0625656	2.83169	0.00463027	0.0213189
ENSG00000182534	MXRA7	5356.88	0.177053	0.0386689	4.5787	4.67871e-06	4.23522e-05
ENSG00000155115	GTF3C6	2949.41	0.177022	0.042639	4.15166	3.30076e-05	0.000256618
ENSG00000075790	BCAP29	2738.14	0.176803	0.0383822	4.60637	4.09764e-06	3.74552e-05
ENSG00000175193	PARL	3360.22	0.176802	0.0431845	4.0941	4.23818e-05	0.000322396
ENSG00000123179	EBPL	1025.32	0.176539	0.0607003	2.90836	0.00363326	0.0173682
ENSG00000141543	EIF4A3	4791.78	0.176456	0.0287145	6.14519	7.98701e-10	1.15184e-08
ENSG00000189306	RRP7A	3592.84	0.1764	0.0561066	3.14401	0.00166648	0.00883198
ENSG00000171456	ASXL1	5341.46	0.175989	0.0423541	4.15518	3.25033e-05	0.000253354
ENSG00000138381	ASNSD1	2430.87	0.175982	0.0506093	3.47727	0.000506555	0.00305018
ENSG00000178980	SELENOW	1421.44	0.175691	0.0503672	3.48821	0.000486259	0.00294175
ENSG00000198898	CAPZA2	4424.4	0.175565	0.0412926	4.25172	2.12132e-05	0.000171516
ENSG00000169359	SLC33A1	2324.15	0.175441	0.0492567	3.56177	0.000368364	0.00228457
ENSG00000169895	SYAP1	3063.89	0.175362	0.0502344	3.49088	0.000481431	0.00291548
ENSG00000144597	EAF1	1928.69	0.175121	0.0493841	3.54609	0.000390986	0.00241074
ENSG00000176974	SHMT1	690.854	0.175071	0.0685242	2.55487	0.0106227	0.0427712
ENSG00000145386	CCNA2	7910.2	0.175009	0.0385306	4.54208	5.57015e-06	4.99013e-05
ENSG00000177951	BET1L	2119.04	0.174976	0.049144	3.56048	0.000370171	0.00229498
ENSG00000174238	PITPNA	4006.61	0.17493	0.0483314	3.6194	0.00029529	0.00187597
ENSG00000124181	PLCG1	3402.21	0.17489	0.0691342	2.52972	0.0114154	0.0454444
ENSG00000102743	SLC25A15	1044.71	0.174819	0.0691475	2.52821	0.0114647	0.0456106
ENSG00000138031	ADCY3	4716.15	0.174813	0.0435342	4.01554	5.93088e-05	0.000437835
ENSG00000144231	POLR2D	3862.66	0.174666	0.0337445	5.17613	2.26535e-07	2.48004e-06
ENSG00000197043	ANXA6	6740.14	0.1746	0.0388647	4.4925	7.03912e-06	6.23168e-05
ENSG00000183474	GTF2H2C	3276.26	0.174494	0.0451618	3.86375	0.000111659	0.00077622
ENSG00000110713	NUP98	8033.13	0.174396	0.0485073	3.59526	0.000324069	0.00203937
ENSG00000160194	NDUFV3	1931.37	0.17434	0.0546413	3.19063	0.00141964	0.00765218
ENSG00000116120	FARSB	5114.18	0.174306	0.0275126	6.33549	2.36585e-10	3.56621e-09
ENSG00000143499	SMYD2	1276.33	0.174188	0.0506718	3.43757	0.000586956	0.00346931
ENSG00000163319	MRPS18C	1933.93	0.174118	0.0564871	3.08244	0.00205308	0.0106304
ENSG00000013563	DNASE1L1	1395.36	0.173962	0.0620049	2.80561	0.00502215	0.0228543
ENSG00000122068	FYTTD1	5770.73	0.173561	0.066413	2.61336	0.00896572	0.0370869
ENSG00000105397	TYK2	2671.06	0.173254	0.0529806	3.27015	0.0010749	0.00598393
ENSG00000125520	SLC2A4RG	1773.04	0.173062	0.0675571	2.56172	0.0104155	0.0421349
ENSG00000101246	ARFRP1	1295.43	0.172923	0.053259	3.24683	0.00116697	0.00643084
ENSG00000167635	ZNF146	6220.61	0.172707	0.0383932	4.49836	6.84789e-06	6.06901e-05
ENSG00000182903	ZNF721	1309.24	0.172531	0.0560742	3.07684	0.00209207	0.0108012
ENSG00000106628	POLD2	4960.85	0.172355	0.0295304	5.83653	5.33001e-09	7.07967e-08
ENSG00000151693	ASAP2	4249.77	0.172336	0.0569211	3.02762	0.00246487	0.01243
ENSG00000167996	FTH1	51590.9	0.172323	0.0311301	5.53556	3.10244e-08	3.76265e-07
ENSG00000175416	CLTB	2729.35	0.172194	0.0449015	3.83494	0.000125596	0.000865088
ENSG00000168175	MAPK1IP1L	5736.74	0.172025	0.0345681	4.97642	6.47695e-07	6.74607e-06
ENSG00000173960	UBXN2A	1167.44	0.1714	0.0570206	3.00593	0.00264766	0.0132332
ENSG00000187109	NAP1L1	34274	0.170814	0.0208151	8.20627	2.28173e-16	5.25819e-15
ENSG00000118200	CAMSAP2	4206.33	0.170787	0.0539636	3.16487	0.00155154	0.00827886
ENSG00000274523	RCC1L	2886.7	0.170619	0.0423307	4.03063	5.56283e-05	0.000412695
ENSG00000163719	MTMR14	1629.32	0.170497	0.0537551	3.17173	0.00151534	0.00810495
ENSG00000239672	NME1	8450.61	0.170326	0.0326655	5.21427	1.84546e-07	2.04775e-06
ENSG00000164649	CDCA7L	2568.48	0.170276	0.0608338	2.79904	0.00512547	0.023248
ENSG00000131378	RFTN1	2031.4	0.17026	0.0432651	3.93527	8.31039e-05	0.000592828
ENSG00000117593	DARS2	5189.42	0.17004	0.0305858	5.55946	2.70611e-08	3.32228e-07
ENSG00000052749	RRP12	6946.6	0.169919	0.0337667	5.03216	4.84992e-07	5.15892e-06
ENSG00000174173	TRMT10C	2150.43	0.169774	0.0426922	3.9767	6.98793e-05	0.000506342
ENSG00000160753	RUSC1	1869.15	0.169562	0.058703	2.88847	0.00387125	0.0183114
ENSG00000164111	ANXA5	22949.6	0.169468	0.0189657	8.9355	4.05334e-19	1.102e-17
ENSG00000132676	DAP3	3618.83	0.169415	0.0391994	4.32188	1.54704e-05	0.000128035
ENSG00000163444	TMEM183A	2634.46	0.169256	0.042333	3.9982	6.38256e-05	0.000467535
ENSG00000139496	NUP58	6227.02	0.169168	0.0430817	3.92669	8.61244e-05	0.000611225
ENSG00000076242	MLH1	2741.59	0.168998	0.0365983	4.61763	3.88141e-06	3.56416e-05
ENSG00000132463	GRSF1	7454.97	0.168791	0.0233422	7.23118	4.7883e-13	8.85712e-12
ENSG00000055070	SZRD1	11038.1	0.16858	0.0297245	5.67143	1.4161e-08	1.79107e-07
ENSG00000011021	CLCN6	904.829	0.16848	0.0676237	2.49144	0.0127226	0.0497895
ENSG00000066557	LRRC40	1160.42	0.168328	0.0568721	2.95977	0.00307871	0.0150654
ENSG00000049245	VAMP3	3485.39	0.168217	0.0352652	4.77005	1.84178e-06	1.78409e-05
ENSG00000012963	UBR7	3854.73	0.168173	0.0397466	4.23112	2.32532e-05	0.000186503
ENSG00000147955	SIGMAR1	5036.68	0.168056	0.0339901	4.94427	7.64298e-07	7.89205e-06
ENSG00000085415	SEH1L	3825.03	0.167966	0.0406803	4.12893	3.6446e-05	0.000281043
ENSG00000104231	ZFAND1	1337.57	0.167301	0.0574088	2.91421	0.00356595	0.017101
ENSG00000160294	MCM3AP	6792.3	0.167237	0.0368189	4.54214	5.56862e-06	4.99013e-05
ENSG00000081320	STK17B	1923.4	0.166714	0.0653358	2.55165	0.0107216	0.0430825
ENSG00000132356	PRKAA1	3632.25	0.166693	0.0445444	3.74218	0.00018243	0.00121606
ENSG00000112312	GMNN	2314.56	0.166614	0.0505755	3.29436	0.000986477	0.00554148
ENSG00000121957	GPSM2	1681.28	0.166363	0.0584477	2.84635	0.00442231	0.0204608
ENSG00000008130	NADK	2620.27	0.166312	0.0507239	3.27878	0.00104257	0.00581836
ENSG00000087263	OGFOD1	4263.42	0.166253	0.0403903	4.11616	3.85238e-05	0.000295672
ENSG00000104522	GFUS	2187.73	0.166185	0.0407087	4.0823	4.45921e-05	0.000338066
ENSG00000183684	ALYREF	4849.9	0.166133	0.0425087	3.90822	9.29799e-05	0.000653905
ENSG00000125877	ITPA	2269.94	0.165864	0.0426475	3.88919	0.000100579	0.000703547
ENSG00000100395	L3MBTL2	1549.01	0.165863	0.0631273	2.62743	0.0086032	0.0358842
ENSG00000142409	ZNF787	2620.21	0.165834	0.0518668	3.19732	0.00138713	0.00750845
ENSG00000184220	CMSS1	2088.89	0.165723	0.0459668	3.60527	0.000311832	0.00196786
ENSG00000163904	SENP2	2665.67	0.165676	0.0514733	3.21869	0.00128779	0.00702993
ENSG00000172115	CYCS	12083.6	0.165415	0.0288006	5.74346	9.27593e-09	1.19762e-07
ENSG00000103126	AXIN1	1289.8	0.165385	0.054616	3.02815	0.00246058	0.0124156
ENSG00000155906	RMND1	1252.34	0.164902	0.0627185	2.62924	0.00855751	0.0357267
ENSG00000145391	SETD7	6676.91	0.164872	0.0352645	4.67529	2.9354e-06	2.76604e-05
ENSG00000185608	MRPL40	1196.61	0.164858	0.0513818	3.20849	0.00133436	0.00725114
ENSG00000149016	TUT1	1821.47	0.164815	0.0560778	2.93904	0.00329226	0.0159457
ENSG00000104907	TRMT1	2386.85	0.16481	0.0493108	3.34226	0.000830994	0.00476313
ENSG00000100883	SRP54	3861.26	0.164783	0.0388514	4.24135	2.22178e-05	0.000179316
ENSG00000167088	SNRPD1	5399.06	0.164737	0.0475022	3.46799	0.000524372	0.00314169
ENSG00000180957	PITPNB	5403.89	0.164686	0.03826	4.30437	1.67458e-05	0.000137496
ENSG00000168724	DNAJC21	2601.39	0.164671	0.0555852	2.9625	0.00305149	0.0149525
ENSG00000156030	MIDEAS	1847.7	0.164572	0.0575773	2.85828	0.00425947	0.0198349
ENSG00000038532	CLEC16A	1667.65	0.164447	0.0599339	2.7438	0.00607324	0.0267645
ENSG00000132294	EFR3A	3632.95	0.164371	0.0608079	2.70313	0.00686904	0.0296614
ENSG00000092020	PPP2R3C	946.452	0.164209	0.0579233	2.83494	0.00458344	0.0211249
ENSG00000182512	GLRX5	2712.04	0.164111	0.0410921	3.99375	6.50375e-05	0.000475638
ENSG00000159200	RCAN1	1188.78	0.164084	0.0614038	2.67222	0.00753521	0.0321295
ENSG00000164741	DLC1	8838.33	0.163926	0.0564961	2.90154	0.00371333	0.0176719
ENSG00000163655	GMPS	9014.48	0.163627	0.0349271	4.68481	2.80214e-06	2.64879e-05
ENSG00000184203	PPP1R2	2068.42	0.163617	0.0606501	2.69772	0.00698152	0.030075
ENSG00000117984	CTSD	9916.78	0.163509	0.0284066	5.75601	8.61237e-09	1.11917e-07
ENSG00000004700	RECQL	5350.94	0.162705	0.029186	5.57476	2.4787e-08	3.04932e-07
ENSG00000170043	TRAPPC1	2599.01	0.162594	0.0471787	3.44635	0.000568207	0.00337511
ENSG00000149257	SERPINH1	12246.6	0.1621	0.0262751	6.16933	6.85781e-10	9.92177e-09
ENSG00000213178	RPL22P1	1648.1	0.162032	0.0556718	2.91049	0.00360866	0.0172828
ENSG00000101474	APMAP	7601.52	0.162032	0.0292014	5.54876	2.87703e-08	3.51533e-07
ENSG00000115825	PRKD3	2775.34	0.16187	0.0582843	2.77725	0.00548212	0.0245746
ENSG00000102007	PLP2	6462.56	0.161765	0.0267253	6.05288	1.42277e-09	2.00839e-08
ENSG00000127080	IPPK	1546.57	0.161641	0.0546531	2.95758	0.0031006	0.0151602
ENSG00000157778	PSMG3	1262.75	0.161542	0.0615213	2.62579	0.00864483	0.0360298
ENSG00000087302	RTRAF	3326.32	0.161387	0.0402747	4.00716	6.14523e-05	0.000452175
ENSG00000143570	SLC39A1	4020.68	0.161279	0.0341534	4.72218	2.33325e-06	2.22543e-05
ENSG00000132361	CLUH	6746.76	0.161121	0.0275677	5.84454	5.0797e-09	6.76216e-08
ENSG00000102858	MGRN1	2001.57	0.161072	0.0479683	3.35789	0.000785399	0.00453501
ENSG00000148840	PPRC1	4765.52	0.161064	0.036757	4.38187	1.17664e-05	9.99867e-05
ENSG00000099904	ZDHHC8	2188.11	0.160956	0.0593874	2.71027	0.00672284	0.0291732
ENSG00000105202	FBL	5962.46	0.160892	0.0384975	4.17928	2.92433e-05	0.000230035
ENSG00000065183	WDR3	6803.3	0.160802	0.0447296	3.59498	0.000324415	0.00203991
ENSG00000115275	MOGS	3440.1	0.160732	0.0460918	3.48721	0.000488081	0.00295078
ENSG00000178307	TMEM11	1195.13	0.160726	0.0610105	2.6344	0.0084286	0.0352212
ENSG00000105447	GRWD1	4392.34	0.160647	0.039413	4.07598	4.58214e-05	0.000346364
ENSG00000171307	ZDHHC16	1976.18	0.160538	0.04485	3.57945	0.000344323	0.00215552
ENSG00000100075	SLC25A1	2572.68	0.160452	0.0414526	3.87073	0.000108508	0.000755191
ENSG00000163170	BOLA3	1306.24	0.16027	0.0523418	3.06198	0.00219875	0.0112552
ENSG00000155975	VPS37A	1654.47	0.160196	0.0542582	2.95247	0.00315239	0.01538
ENSG00000068366	ACSL4	6909.51	0.160036	0.0286882	5.57845	2.42673e-08	2.98948e-07
ENSG00000198000	NOL8	3025.64	0.159969	0.0400831	3.99094	6.58107e-05	0.000480316
ENSG00000108578	BLMH	3218.31	0.159886	0.0386815	4.13339	3.57454e-05	0.000276114
ENSG00000275464		2956.51	0.159883	0.0402713	3.97015	7.18261e-05	0.000519376
ENSG00000175348	TMEM9B	1623.82	0.159718	0.0472184	3.38253	0.000718203	0.00417918
ENSG00000134851	TMEM165	3805.27	0.159144	0.0366055	4.34755	1.37667e-05	0.000115297
ENSG00000133818	RRAS2	4286.66	0.159033	0.0333979	4.76178	1.91894e-06	1.85384e-05
ENSG00000123159	GIPC1	4551.93	0.159008	0.0411268	3.86627	0.00011051	0.000768534
ENSG00000165630	PRPF18	1208.46	0.158732	0.0550279	2.88456	0.00391955	0.0184961
ENSG00000129347	KRI1	2445.26	0.158703	0.0611905	2.5936	0.00949782	0.0390011
ENSG00000170445	HARS1	6312.21	0.158663	0.0300855	5.27375	1.33661e-07	1.50918e-06
ENSG00000099901	RANBP1	9891.76	0.158627	0.0291377	5.44404	5.20863e-08	6.1472e-07
ENSG00000164466	SFXN1	5199.83	0.158518	0.0520442	3.04582	0.00232043	0.0118008
ENSG00000170515	PA2G4	17757.8	0.158437	0.0257726	6.14749	7.87194e-10	1.13707e-08
ENSG00000119285	HEATR1	8485.8	0.158403	0.0402482	3.93566	8.29673e-05	0.000592088
ENSG00000149792	MRPL49	2191.02	0.158341	0.0435524	3.63565	0.000277283	0.00177284
ENSG00000222041	CYTOR	2128.73	0.158185	0.0495191	3.19443	0.00140107	0.00757479
ENSG00000196961	AP2A1	4452.55	0.15814	0.0355061	4.45389	8.43282e-06	7.35339e-05
ENSG00000103335	PIEZO1	11551.7	0.158112	0.0343171	4.60738	4.07781e-06	3.72929e-05
ENSG00000105793	GTPBP10	1504.88	0.158091	0.0615771	2.56737	0.0102474	0.0415484
ENSG00000174840	PDE12	3315.35	0.158075	0.034	4.64926	3.33126e-06	3.0985e-05
ENSG00000166532	RIMKLB	1509.29	0.158035	0.0603236	2.61979	0.00879842	0.0365713
ENSG00000037474	NSUN2	14497.4	0.158	0.0198603	7.95556	1.78319e-15	3.88076e-14
ENSG00000138180	CEP55	4801.98	0.157958	0.0329899	4.78808	1.68383e-06	1.64436e-05
ENSG00000141076	UTP4	6353.64	0.15792	0.0274493	5.75315	8.7597e-09	1.13668e-07
ENSG00000124164	VAPB	2423.97	0.157685	0.0444258	3.5494	0.000386116	0.00238235
ENSG00000167114	SLC27A4	2677.1	0.157496	0.0363634	4.33117	1.4832e-05	0.000123244
ENSG00000080371	RAB21	3516.03	0.15744	0.0467251	3.36951	0.000753026	0.00436629
ENSG00000125656	CLPP	2261.9	0.157313	0.0478799	3.28557	0.00101777	0.00569936
ENSG00000197256	KANK2	3550.43	0.157256	0.0506382	3.10547	0.00189974	0.00991346
ENSG00000254505	CHMP4A	1070.58	0.15714	0.0546646	2.87461	0.00404523	0.0189945
ENSG00000138442	WDR12	2835.31	0.157084	0.043707	3.59403	0.000325605	0.00204474
ENSG00000000419	DPM1	2910.83	0.156949	0.037026	4.23888	2.2464e-05	0.000180948
ENSG00000132155	RAF1	4414.2	0.156676	0.0316294	4.9535	7.2891e-07	7.53961e-06
ENSG00000175354	PTPN2	1540.88	0.156587	0.0628486	2.49149	0.0127208	0.0497895
ENSG00000085721	RRN3	3319.09	0.156538	0.0360243	4.34535	1.39053e-05	0.000116295
ENSG00000178896	EXOSC4	1362.97	0.156438	0.0562513	2.78106	0.00541817	0.0243243
ENSG00000104388	RAB2A	5143.58	0.156412	0.0379444	4.12213	3.75387e-05	0.000288604
ENSG00000148291	SURF2	1055.22	0.156214	0.0608279	2.56813	0.0102249	0.0414664
ENSG00000172409	CLP1	1034.6	0.156164	0.06174	2.52937	0.0114266	0.0454689
ENSG00000109113	RAB34	2552.58	0.156083	0.054532	2.86224	0.00420663	0.0196193
ENSG00000179271	GADD45GIP1	3184.34	0.156011	0.0367951	4.24	2.23525e-05	0.000180161
ENSG00000006607	FARP2	1360.65	0.156004	0.0619534	2.51809	0.0117993	0.046735
ENSG00000181610	MRPS23	3039.64	0.155974	0.0430689	3.6215	0.000292898	0.00186275
ENSG00000083937	CHMP2B	1933.51	0.155968	0.0599306	2.60248	0.00925512	0.0381088
ENSG00000090520	DNAJB11	4657.93	0.15593	0.0359982	4.33159	1.48038e-05	0.000123066
ENSG00000105576	TNPO2	2819.43	0.155756	0.0546549	2.84981	0.00437451	0.020289
ENSG00000104886	PLEKHJ1	1881.13	0.155488	0.0550285	2.82559	0.00471931	0.0216568
ENSG00000133997	MED6	1432.57	0.155458	0.0620601	2.50496	0.0122465	0.0482515
ENSG00000156697	UTP14A	3102.51	0.155391	0.0337993	4.59748	4.27636e-06	3.89504e-05
ENSG00000150787	PTS	1384.21	0.155311	0.051165	3.0355	0.0024014	0.0121542
ENSG00000107833	NPM3	1411.79	0.155258	0.0504738	3.07601	0.00209788	0.010825
ENSG00000204310	AGPAT1	2875.89	0.155242	0.0373368	4.15788	3.2122e-05	0.000251085
ENSG00000160218	TRAPPC10	3111.1	0.155037	0.0534242	2.902	0.00370788	0.0176546
ENSG00000138085	ATRAID	2085.41	0.154991	0.0425791	3.64009	0.000272548	0.00174504
ENSG00000153310	CYRIB	3649.6	0.154982	0.0467562	3.31468	0.000917472	0.00520084
ENSG00000164889	SLC4A2	7018.94	0.154853	0.0315952	4.90117	9.52658e-07	9.67058e-06
ENSG00000004487	KDM1A	6214.06	0.154834	0.0277422	5.58118	2.38899e-08	2.94702e-07
ENSG00000134697	GNL2	3966.38	0.154637	0.0426637	3.62456	0.000289449	0.00184342
ENSG00000013561	RNF14	2498.26	0.154552	0.046381	3.33222	0.000861553	0.00491949
ENSG00000013364	MVP	5095.22	0.154125	0.0353227	4.36333	1.28098e-05	0.000107936
ENSG00000165688	PMPCA	4189.28	0.153985	0.0431003	3.57271	0.000353305	0.00220485
ENSG00000100304	TTLL12	6853.03	0.153923	0.0252191	6.10341	1.03826e-09	1.48072e-08
ENSG00000182307	C8orf33	2461.79	0.153879	0.0428943	3.5874	0.000333993	0.00209377
ENSG00000104381	GDAP1	1630.75	0.153642	0.0484531	3.17094	0.00151947	0.00812461
ENSG00000168924	LETM1	6480.58	0.153451	0.0331129	4.63419	3.58332e-06	3.31071e-05
ENSG00000262919	CCNQ	897.937	0.153349	0.0606144	2.52991	0.0114093	0.0454316
ENSG00000125970	RALY	5156.43	0.153236	0.0351091	4.36455	1.27383e-05	0.000107383
ENSG00000188677	PARVB	1438.95	0.152958	0.0574631	2.66184	0.00777151	0.0329808
ENSG00000198055	GRK6	2190.75	0.152947	0.0507929	3.01119	0.00260229	0.0130463
ENSG00000177479	ARIH2	5827.77	0.152878	0.0348627	4.38515	1.15905e-05	9.87245e-05
ENSG00000163634	THOC7	2265.51	0.152798	0.0440498	3.46876	0.00052286	0.00313545
ENSG00000173757	STAT5B	1823.38	0.152696	0.057329	2.66351	0.00773299	0.0328406
ENSG00000155100	OTUD6B	1419.59	0.152411	0.0549041	2.77595	0.00550402	0.0246605
ENSG00000196504	PRPF40A	6338.76	0.152309	0.050967	2.98838	0.00280463	0.0139095
ENSG00000112308	C6orf62	5316.83	0.152289	0.0286787	5.31017	1.09523e-07	1.24799e-06
ENSG00000134531	EMP1	9047.65	0.152268	0.044941	3.38817	0.000703607	0.00410455
ENSG00000214706	IFRD2	5147.46	0.152167	0.0317735	4.78912	1.67515e-06	1.63678e-05
ENSG00000123143	PKN1	9509.25	0.152161	0.0342641	4.44081	8.96198e-06	7.78464e-05
ENSG00000102580	DNAJC3	3593.42	0.151984	0.0427703	3.5535	0.000380138	0.00234869
ENSG00000084774	CAD	6587.09	0.15195	0.0343492	4.42369	9.70304e-06	8.37982e-05
ENSG00000100387	RBX1	2105.57	0.151558	0.0431693	3.51079	0.000446776	0.00272026
ENSG00000163798	SLC4A1AP	1448.3	0.151006	0.0514384	2.93567	0.00332829	0.0160942
ENSG00000134480	CCNH	1578.56	0.150943	0.044847	3.36573	0.000763407	0.00442078
ENSG00000169180	XPO6	10008.5	0.150942	0.0331391	4.5548	5.24353e-06	4.72338e-05
ENSG00000147065	MSN	41031.7	0.150898	0.0186051	8.11058	5.03766e-16	1.13904e-14
ENSG00000181588	MEX3D	1218.83	0.150696	0.0579552	2.60022	0.0093163	0.0383344
ENSG00000065485	PDIA5	1536.58	0.150387	0.0591939	2.54059	0.0110666	0.0442518
ENSG00000143753	DEGS1	4635.79	0.150246	0.0342988	4.38051	1.18404e-05	0.000100473
ENSG00000198925	ATG9A	3782.07	0.150238	0.0462329	3.24958	0.00115574	0.00637479
ENSG00000143771	CNIH4	1491.88	0.150127	0.0509341	2.94748	0.00320372	0.0155797
ENSG00000169612	RAMAC	1257.58	0.149952	0.0594693	2.52151	0.0116854	0.046345
ENSG00000169551	CT55	1482.35	0.149688	0.0494266	3.02849	0.00245778	0.0124082
ENSG00000121892	PDS5A	8370.29	0.149628	0.054507	2.74511	0.00604908	0.0266753
ENSG00000105821	DNAJC2	2346.2	0.149431	0.0389919	3.83235	0.000126925	0.00087257
ENSG00000187051	RPS19BP1	3148.59	0.149317	0.0435145	3.43144	0.000600378	0.00354282
ENSG00000070010	UFD1	3230.51	0.149291	0.0398277	3.74842	0.000177953	0.00118939
ENSG00000053372	MRTO4	4585.77	0.14922	0.0361429	4.12862	3.64947e-05	0.000281058
ENSG00000108639	SYNGR2	1933.12	0.148978	0.0428043	3.48046	0.000500561	0.00301812
ENSG00000114374	USP9Y	1357.69	0.148864	0.0563388	2.64231	0.00823431	0.0345699
ENSG00000166189	HPS6	1323.38	0.148699	0.0572092	2.59921	0.00934379	0.0384268
ENSG00000205250	E2F4	5092.12	0.148324	0.0352941	4.20252	2.63954e-05	0.000209372
ENSG00000150403	TMCO3	2529.13	0.148205	0.0482322	3.07275	0.00212097	0.0109285
ENSG00000123064	DDX54	6525.21	0.148086	0.0458252	3.23153	0.00123128	0.00675834
ENSG00000011260	UTP18	3307.58	0.147962	0.0420974	3.51475	0.000440165	0.00268482
ENSG00000030110	BAK1	1441.02	0.14767	0.0524333	2.81635	0.00485734	0.0221715
ENSG00000113360	DROSHA	4729.74	0.147668	0.0590283	2.50164	0.0123619	0.0486443
ENSG00000141985	SH3GL1	6204.19	0.147336	0.0291904	5.04743	4.47792e-07	4.77733e-06
ENSG00000119725	ZNF410	2184.04	0.147266	0.0447811	3.28856	0.001007	0.0056461
ENSG00000184371	CSF1	5586.28	0.147225	0.0374643	3.92973	8.50408e-05	0.000604727
ENSG00000233927	RPS28	9243.14	0.14717	0.0445331	3.30473	0.00095067	0.00537197
ENSG00000111361	EIF2B1	4653.02	0.147072	0.0349353	4.20985	2.55545e-05	0.000203375
ENSG00000164934	DCAF13	6863.2	0.147048	0.036217	4.06019	4.9032e-05	0.000367088
ENSG00000198836	OPA1	7327.22	0.146786	0.0452559	3.24346	0.00118088	0.00650151
ENSG00000135778	NTPCR	1204.63	0.146744	0.0544344	2.69581	0.00702187	0.0302271
ENSG00000122882	ECD	2751.3	0.14658	0.0441185	3.32241	0.000892428	0.00507486
ENSG00000158417	EIF5B	11016.2	0.146271	0.0343076	4.26352	2.01235e-05	0.000163514
ENSG00000104969	SGTA	4636.03	0.146203	0.0333119	4.38891	1.13921e-05	9.71273e-05
ENSG00000092108	SCFD1	3056.94	0.146089	0.0379363	3.85089	0.000117688	0.00081436
ENSG00000106028	SSBP1	4988.91	0.145819	0.0364941	3.99569	6.45056e-05	0.000471939
ENSG00000146842	TMEM209	1704.12	0.145705	0.0489779	2.97492	0.00293062	0.0144508
ENSG00000197045	GMFB	6096.23	0.145638	0.0423868	3.43593	0.000590517	0.00348806
ENSG00000146457	WTAP	4535.88	0.145637	0.0360104	4.04429	5.24809e-05	0.00039031
ENSG00000102900	NUP93	3938.77	0.145307	0.0442518	3.28364	0.00102476	0.00573138
ENSG00000140650	PMM2	2254.43	0.145282	0.0544481	2.66827	0.00762431	0.0324556
ENSG00000072849	DERL2	1700.31	0.145245	0.0550621	2.63783	0.00834375	0.0349187
ENSG00000131165	CHMP1A	4279.08	0.144999	0.0355143	4.08284	4.44878e-05	0.000337417
ENSG00000197780	TAF13	3138.48	0.144762	0.0411845	3.51497	0.000439808	0.00268419
ENSG00000138382	METTL5	2188.15	0.144721	0.0456592	3.1696	0.0015265	0.00815734
ENSG00000138758	SEPTIN11	15157.6	0.144644	0.0424284	3.40913	0.000651715	0.00382569
ENSG00000122591	FAM126A	4037.14	0.14445	0.0387033	3.73223	0.000189793	0.00126141
ENSG00000130165	ELOF1	2727.07	0.144425	0.0488259	2.95797	0.00309674	0.0151454
ENSG00000080345	RIF1	5123.5	0.144404	0.0484847	2.97834	0.00289818	0.0143182
ENSG00000170855	TRIAP1	1717.18	0.144327	0.0519277	2.77938	0.00544629	0.0244384
ENSG00000020129	NCDN	4166.65	0.144282	0.0309332	4.66433	3.09631e-06	2.89794e-05
ENSG00000115875	SRSF7	8531.04	0.144105	0.0312911	4.6053	4.11881e-06	3.75724e-05
ENSG00000177410	ZFAS1	3252.03	0.144062	0.0362266	3.97668	6.9883e-05	0.000506342
ENSG00000265354	TIMM23	4713.24	0.143868	0.0287759	4.9996	5.74486e-07	6.02892e-06
ENSG00000108588	CCDC47	7893.86	0.143718	0.0272943	5.26548	1.39822e-07	1.5748e-06
ENSG00000154640	BTG3	1804.54	0.143687	0.0509053	2.82264	0.004763	0.0217962
ENSG00000213593	TMX2	4498.79	0.143598	0.0364448	3.94014	8.14324e-05	0.000582289
ENSG00000123131	PRDX4	2174.76	0.14358	0.0436763	3.28736	0.0010113	0.00566843
ENSG00000163029	SMC6	2718.57	0.143567	0.0406296	3.53355	0.000410024	0.00251606
ENSG00000140259	MFAP1	2338.26	0.143512	0.0440259	3.25972	0.00111522	0.00618164
ENSG00000198668	CALM1	10221.2	0.143214	0.0307009	4.66483	3.08875e-06	2.89237e-05
ENSG00000175768	TOMM5	4453.88	0.143139	0.0360174	3.97417	7.06245e-05	0.000511097
ENSG00000070423	RNF126	2666.99	0.143129	0.0390424	3.66599	0.000246381	0.00159624
ENSG00000142396	ERVK3-1	2182.25	0.142771	0.0408453	3.49541	0.000473336	0.00287419
ENSG00000113460	BRIX1	3991.88	0.142623	0.0423153	3.37049	0.00075036	0.00435504
ENSG00000148187	MRRF	1706.63	0.142619	0.051118	2.79	0.0052708	0.0237457
ENSG00000105197	TIMM50	3276.36	0.14249	0.0543987	2.61937	0.00880936	0.0365933
ENSG00000198056	PRIM1	2199.07	0.142403	0.0492331	2.89241	0.00382295	0.0181162
ENSG00000144580	CNOT9	3360.44	0.142033	0.0367784	3.86186	0.000112529	0.000781665
ENSG00000166619	BLCAP	1531.55	0.141954	0.054479	2.60566	0.0091697	0.0378016
ENSG00000171992	SYNPO	3818.65	0.14195	0.035489	3.99982	6.33905e-05	0.000464726
ENSG00000102054	RBBP7	8324.53	0.141833	0.031161	4.55162	5.32332e-06	4.78806e-05
ENSG00000111348	ARHGDIB	2366.65	0.141649	0.0465615	3.0422	0.00234854	0.0119135
ENSG00000134107	BHLHE40	2749.1	0.141314	0.0459627	3.07454	0.00210831	0.0108725
ENSG00000104365	IKBKB	1449.57	0.141034	0.0538829	2.61741	0.00885995	0.0367338
ENSG00000099246	RAB18	2864.76	0.140997	0.0446148	3.16031	0.00157601	0.00839925
ENSG00000167977	KCTD5	1670.22	0.140956	0.0499217	2.82354	0.00474968	0.0217506
ENSG00000138663	COPS4	1703.72	0.140887	0.0538384	2.61685	0.00887461	0.0367861
ENSG00000111790	FGFR1OP2	1519.35	0.140826	0.0471588	2.98621	0.00282459	0.0140047
ENSG00000170525	PFKFB3	2969.53	0.140813	0.055176	2.55206	0.0107088	0.04306
ENSG00000116750	UCHL5	3641.08	0.140699	0.037877	3.71464	0.000203495	0.00134459
ENSG00000130803	ZNF317	1864.63	0.140686	0.0469468	2.99672	0.00272905	0.0135833
ENSG00000136699	SMPD4	5944.4	0.140623	0.0309743	4.54	5.62531e-06	5.03453e-05
ENSG00000169813	HNRNPF	14424.9	0.140578	0.0215528	6.52251	6.91408e-11	1.08491e-09
ENSG00000198648	STK39	1993.12	0.140486	0.046178	3.04228	0.00234796	0.0119135
ENSG00000101868	POLA1	2140.48	0.140455	0.046774	3.00284	0.0026747	0.0133498
ENSG00000189159	JPT1	5250.87	0.140435	0.0359339	3.90814	9.30102e-05	0.000653905
ENSG00000175220	ARHGAP1	4065.79	0.140342	0.0406234	3.4547	0.000550911	0.00327929
ENSG00000087365	SF3B2	15881.6	0.140218	0.0286282	4.8979	9.68681e-07	9.80557e-06
ENSG00000140464	PML	3189.39	0.140193	0.0370233	3.78662	0.000152709	0.00103287
ENSG00000124784	RIOK1	2315.53	0.140184	0.0427089	3.28233	0.00102955	0.00575459
ENSG00000164253	WDR41	1444	0.140134	0.0507387	2.76187	0.00574719	0.0255276
ENSG00000135249	RINT1	2223.11	0.1398	0.0416711	3.35485	0.000794092	0.00458079
ENSG00000183527	PSMG1	2795.99	0.139773	0.0355704	3.92947	8.51318e-05	0.000605135
ENSG00000160208	RRP1B	3722.39	0.13976	0.0336137	4.15783	3.21284e-05	0.000251085
ENSG00000163541	SUCLG1	2667.48	0.13965	0.0423438	3.298	0.000973759	0.00548536
ENSG00000136875	PRPF4	5309.11	0.139601	0.0298918	4.67022	3.00875e-06	2.82776e-05
ENSG00000188130	MAPK12	1861.08	0.139331	0.0473791	2.94076	0.00327407	0.0158746
ENSG00000125534	PPDPF	2904.29	0.139149	0.041507	3.35243	0.000801051	0.00461354
ENSG00000173039	RELA	2993.95	0.139077	0.0348722	3.98819	6.65787e-05	0.000485135
ENSG00000103342	GSPT1	13267.5	0.139005	0.0215444	6.45205	1.10344e-10	1.70323e-09
ENSG00000167792	NDUFV1	3647.99	0.139001	0.0409369	3.3955	0.00068504	0.00400954
ENSG00000162517	PEF1	2322.98	0.138983	0.0456825	3.04236	0.00234734	0.0119135
ENSG00000085760	MTIF2	2958.11	0.138931	0.0366696	3.78871	0.000151429	0.00102459
ENSG00000156136	DCK	2243.89	0.138922	0.0542561	2.56049	0.0104524	0.0422463
ENSG00000141568	FOXK2	2712	0.138897	0.0515714	2.6933	0.00707494	0.0304119
ENSG00000102030	NAA10	3477.89	0.138884	0.0477528	2.90839	0.00363298	0.0173682
ENSG00000149806	FAU	7364.69	0.138853	0.0320245	4.33584	1.45204e-05	0.00012099
ENSG00000049541	RFC2	2977.24	0.138832	0.0354748	3.91355	9.09478e-05	0.000641662
ENSG00000170653	ATF7	1125.65	0.138774	0.0546087	2.54124	0.011046	0.0441986
ENSG00000115761	NOL10	3285.9	0.138703	0.0392156	3.53695	0.000404778	0.00248726
ENSG00000087269	NOP14	4704.83	0.138697	0.0333672	4.15669	3.22894e-05	0.000252014
ENSG00000122203	KIAA1191	2617.98	0.138567	0.0430066	3.22199	0.00127303	0.00696414
ENSG00000137267	TUBB2A	3099.79	0.138527	0.0406636	3.40665	0.000657649	0.00385801
ENSG00000232112	TMA7	6415.44	0.138397	0.0337123	4.10524	4.03887e-05	0.0003088
ENSG00000198171	DDRGK1	1376.29	0.138374	0.048575	2.84866	0.00439036	0.0203392
ENSG00000166130	IKBIP	5139.61	0.138162	0.0373916	3.69502	0.000219874	0.00144163
ENSG00000183207	RUVBL2	8680.99	0.137986	0.0304967	4.52461	6.05063e-06	5.38838e-05
ENSG00000132612	VPS4A	3968.33	0.137662	0.0307137	4.48209	7.39163e-06	6.5213e-05
ENSG00000129968	ABHD17A	3539.52	0.137661	0.0412627	3.3362	0.000849309	0.00485728
ENSG00000109079	TNFAIP1	3768.14	0.137611	0.0467259	2.94507	0.00322882	0.0156891
ENSG00000174891	RSRC1	1617.94	0.137591	0.0524689	2.62233	0.00873316	0.0363336
ENSG00000109445	ZNF330	2655.23	0.137544	0.0504669	2.72544	0.00642166	0.0280731
ENSG00000185803	SLC52A2	3819.47	0.137364	0.0395573	3.47254	0.000515564	0.00309717
ENSG00000069998	HDHD5	1653.28	0.137302	0.0491802	2.79182	0.00524124	0.0236243
ENSG00000108883	EFTUD2	7712.47	0.137234	0.0550341	2.49361	0.0126451	0.0495832
ENSG00000131368	MRPS25	2261.47	0.137058	0.0417991	3.27898	0.00104181	0.00581593
ENSG00000183520	UTP11	3527.11	0.13704	0.0363711	3.76784	0.000164668	0.00110751
ENSG00000142208	AKT1	8059.33	0.136612	0.0269536	5.06842	4.01141e-07	4.30258e-06
ENSG00000162385	MAGOH	1719.49	0.136605	0.0453851	3.0099	0.00261331	0.0130942
ENSG00000136770	DNAJC1	1360.63	0.136586	0.0536282	2.54691	0.0108683	0.0435941
ENSG00000039560	RAI14	7718.89	0.136565	0.0394475	3.46193	0.000536316	0.00320259
ENSG00000154767	XPC	2324.27	0.136365	0.0488814	2.78972	0.00527537	0.0237543
ENSG00000107263	RAPGEF1	2962.46	0.136346	0.054514	2.50113	0.0123799	0.0487025
ENSG00000105486	LIG1	2781.07	0.136346	0.0459795	2.96536	0.00302324	0.0148465
ENSG00000111371	SLC38A1	11326.8	0.136107	0.0368157	3.69697	0.000218187	0.00143162
ENSG00000153187	HNRNPU	36724	0.135968	0.0179331	7.58197	3.40356e-14	6.85205e-13
ENSG00000104131	EIF3J	4658.64	0.135932	0.0435475	3.12148	0.00179947	0.00946278
ENSG00000083312	TNPO1	12583.4	0.135875	0.0536631	2.53201	0.0113412	0.0452089
ENSG00000276043	UHRF1	6282.97	0.135798	0.0282392	4.80885	1.51805e-06	1.49381e-05
ENSG00000117054	ACADM	2231.95	0.135695	0.0441714	3.07202	0.00212615	0.0109521
ENSG00000162377	COA7	2335.58	0.135641	0.0509673	2.66134	0.00778307	0.0330143
ENSG00000111832	RWDD1	1746.1	0.135576	0.0503687	2.69167	0.00710958	0.0305463
ENSG00000124541	RRP36	2632.03	0.135476	0.0385931	3.51037	0.000447485	0.00272365
ENSG00000004142	POLDIP2	6369.27	0.135451	0.0343885	3.93885	8.18742e-05	0.000585215
ENSG00000130821	SLC6A8	5205.37	0.135437	0.0431848	3.13622	0.00171139	0.00903805
ENSG00000100554	ATP6V1D	2762.81	0.135416	0.042167	3.21142	0.00132082	0.00718627
ENSG00000109133	TMEM33	5707.8	0.135361	0.0287001	4.71642	2.40035e-06	2.28404e-05
ENSG00000101310	SEC23B	3978.86	0.135263	0.0407759	3.31724	0.000909121	0.00515675
ENSG00000077254	USP33	3546.62	0.134851	0.040356	3.34152	0.000833206	0.00477429
ENSG00000132581	SDF2	1474.12	0.134707	0.0502172	2.68248	0.00730784	0.0312711
ENSG00000130202	NECTIN2	4198.02	0.134676	0.0387604	3.47456	0.000511686	0.00307695
ENSG00000270170	NCBP2AS2	1551.88	0.134556	0.0469988	2.86298	0.00419682	0.0195786
ENSG00000138768	USO1	5867.61	0.134351	0.0368434	3.64654	0.000265799	0.0017073
ENSG00000221823	PPP3R1	5033.62	0.134054	0.0400878	3.34401	0.000825776	0.00473473
ENSG00000076248	UNG	2910.3	0.133879	0.0361358	3.70489	0.000211481	0.00139321
ENSG00000136937	NCBP1	5368.71	0.133782	0.0375314	3.56454	0.000364493	0.0022656
ENSG00000041802	LSG1	5345.09	0.133676	0.0386865	3.45536	0.000549562	0.00327517
ENSG00000022840	RNF10	4527.87	0.133636	0.0421762	3.16853	0.00153214	0.00818508
ENSG00000099783	HNRNPM	20238.1	0.133224	0.0233166	5.71369	1.10553e-08	1.4182e-07
ENSG00000124172	ATP5F1E	3660.67	0.133083	0.0495686	2.68483	0.00725667	0.031067
ENSG00000083520	DIS3	2803.6	0.133082	0.0435865	3.05328	0.00226355	0.0115344
ENSG00000069956	MAPK6	5240.62	0.133025	0.0530089	2.50949	0.0120906	0.0477311
ENSG00000169718	DUS1L	2995.51	0.133022	0.0363074	3.66378	0.000248524	0.00160608
ENSG00000141101	NOB1	3688.3	0.132832	0.0349667	3.7988	0.000145397	0.000986379
ENSG00000117592	PRDX6	8945.54	0.132784	0.0314207	4.22602	2.37858e-05	0.000190435
ENSG00000155366	RHOC	7807.49	0.13277	0.028828	4.60559	4.11299e-06	3.75574e-05
ENSG00000128059	PPAT	3219.11	0.132678	0.0451044	2.94158	0.00326538	0.0158462
ENSG00000160209	PDXK	3624.53	0.132533	0.041605	3.1855	0.00144502	0.00777385
ENSG00000030066	NUP160	3720.05	0.132482	0.03892	3.40397	0.000664141	0.00389355
ENSG00000258289	CHURC1	1675.23	0.132476	0.0522738	2.53426	0.0112684	0.0449488
[truncated: 427 more rows]
