# Supplementary material for: Dexamethasone sensitizes to ferroptosis by glucocorticoid receptor–induced dipeptidase-1 expression and glutathione depletion
Source: Sci Adv. 2022 Feb 2;8(5):eabl8920. doi: 10.1126/sciadv.abl8920 (PMC8809683; doi:10.1126/sciadv.abl8920)
Supplement: Supplementary file 2 — Data S1 and S2 [file sciadv.abl8920_data_s1_and_s2.zip › sciadv.abl8920_data_s2.xls]

## Sheet: WT_Dexmetha.vs.WT_Vehicle.dge
ensembl	gene	baseMean	log2FoldChange	lfcSE	stat	pvalue	padj
ENSG00000284727		10.4716	-4.83596	1.26404	-3.82579	0.000130353	0.00089375
ENSG00000166979	EVA1C	11.8266	-4.66424	0.956778	-4.87494	1.08842e-06	1.09193e-05
ENSG00000171864	PRND	18.7552	-4.50449	0.917778	-4.90804	9.1991e-07	9.35397e-06
ENSG00000125538	IL1B	2930.48	-4.28562	0.0652023	-65.7282	0	0
ENSG00000261127		40.2332	-3.95815	1.36924	-2.89078	0.00384291	0.0181964
ENSG00000162896	PIGR	7.38542	-3.93351	1.43778	-2.73583	0.00622226	0.0273075
ENSG00000226440	LAMA4-AS1	7.48796	-3.69529	1.19372	-3.09559	0.00196419	0.0102083
ENSG00000240541	TM4SF1-AS1	6.1333	-3.59467	1.17713	-3.05377	0.00225986	0.0115198
ENSG00000153404	PLEKHG4B	173.821	-3.52624	0.215146	-16.39	2.25406e-60	1.83569e-58
ENSG00000135373	EHF	6.14641	-3.47407	1.18125	-2.941	0.00327151	0.0158665
ENSG00000179772	FOXS1	11.6056	-3.34118	0.859048	-3.8894	0.000100494	0.000703222
ENSG00000223573	TINCR	7.20513	-3.26593	0.879087	-3.71514	0.000203093	0.00134304
ENSG00000267598		22.823	-3.15216	0.74485	-4.23194	2.31684e-05	0.000185905
ENSG00000134061	CD180	8.55595	-3.1482	0.871517	-3.61233	0.000303461	0.0019211
ENSG00000157404	KIT	34.6796	-3.13382	0.524059	-5.9799	2.23274e-09	3.09352e-08
ENSG00000163395	IGFN1	104.498	-3.1261	0.298754	-10.4638	1.267e-25	4.48888e-24
ENSG00000136541	ERMN	10.5398	-3.09214	0.861667	-3.58856	0.000332514	0.00208522
ENSG00000249884	RNF103-CHMP3	9.10056	-3.04679	0.955322	-3.18928	0.00142628	0.0076813
ENSG00000254486	LINC02547	13.9149	-3.04652	0.699142	-4.35751	1.31553e-05	0.000110743
ENSG00000179817	MRGPRX4	31.8988	-3.0137	0.420192	-7.1722	7.38027e-13	1.3458e-11
ENSG00000137843	PAK6	8.46076	-2.88238	1.09517	-2.6319	0.00849079	0.0354647
ENSG00000162494	LRRC38	6.39601	-2.84084	0.81835	-3.47142	0.000517714	0.00310801
ENSG00000237596		40.5313	-2.70663	0.436873	-6.19546	5.81168e-10	8.46267e-09
ENSG00000163823	CCR1	13.4257	-2.68682	0.694109	-3.87088	0.000108442	0.000755174
ENSG00000228509		15.7582	-2.68143	0.604142	-4.43841	9.06276e-06	7.86459e-05
ENSG00000261329		5.4669	-2.65452	0.979711	-2.70949	0.0067387	0.0292207
ENSG00000260922		10.614	-2.6519	0.706439	-3.75389	0.000174108	0.00116534
ENSG00000168135	KCNJ4	5.79185	-2.58806	0.92826	-2.78808	0.0053022	0.0238632
ENSG00000228526	MIR34AHG	33.3657	-2.51164	0.368499	-6.81588	9.36869e-12	1.59521e-10
ENSG00000165105	RASEF	11.9668	-2.50827	0.818499	-3.06448	0.00218049	0.0111988
ENSG00000120279	MYCT1	87.1174	-2.49129	0.267976	-9.2967	1.44869e-20	4.18514e-19
ENSG00000182631	RXFP3	54.3337	-2.48771	0.507638	-4.90057	9.55601e-07	9.69499e-06
ENSG00000240687		10.8535	-2.48105	0.746983	-3.32143	0.000895577	0.00508313
ENSG00000188042	ARL4C	8281.61	-2.45132	0.0330324	-74.2095	0	0
ENSG00000226806	LCT-AS1	18.2828	-2.43946	0.576303	-4.23295	2.30648e-05	0.000185156
ENSG00000285108		13.543	-2.4282	0.81804	-2.96831	0.00299442	0.0147371
ENSG00000163485	ADORA1	16.5237	-2.41031	0.502944	-4.79239	1.64804e-06	1.61291e-05
ENSG00000276600	RAB7B	9.71854	-2.40653	0.745243	-3.22919	0.00124143	0.00680575
ENSG00000127533	F2RL3	12.052	-2.40274	0.763858	-3.14553	0.00165784	0.00879133
ENSG00000163554	SPTA1	10.2682	-2.39733	0.834088	-2.8742	0.00405054	0.0190145
ENSG00000132170	PPARG	562.096	-2.38984	0.122094	-19.5737	2.59018e-85	3.19302e-83
ENSG00000258183	LINC02392	12.2669	-2.35194	0.685959	-3.4287	0.000606486	0.00357652
ENSG00000087494	PTHLH	97.7344	-2.30985	0.399335	-5.78425	7.28371e-09	9.52705e-08
ENSG00000186451	SPATA12	29.7302	-2.29949	0.416963	-5.51487	3.49044e-08	4.21052e-07
ENSG00000167642	SPINT2	16.775	-2.29846	0.668511	-3.43817	0.00058565	0.00346386
ENSG00000099260	PALMD	17.0933	-2.29313	0.563545	-4.06911	4.71934e-05	0.000355094
ENSG00000146411	SLC2A12	137.476	-2.28762	0.220125	-10.3924	2.68554e-25	9.34901e-24
ENSG00000144476	ACKR3	24.4464	-2.28452	0.475793	-4.80151	1.57476e-06	1.54623e-05
ENSG00000156298	TSPAN7	12.1628	-2.27929	0.776	-2.93724	0.00331151	0.016026
ENSG00000198574	SH2D1B	68.6056	-2.26414	0.289343	-7.82511	5.07209e-15	1.08417e-13
ENSG00000173389	IQCF1	14.405	-2.24866	0.561356	-4.00576	6.18174e-05	0.000454489
ENSG00000084710	EFR3B	71.7431	-2.24694	0.293346	-7.6597	1.86368e-14	3.85991e-13
ENSG00000286259		21.2413	-2.2134	0.498334	-4.4416	8.92941e-06	7.76009e-05
ENSG00000258088		8.89398	-2.2062	0.711442	-3.10103	0.00192847	0.0100372
ENSG00000148848	ADAM12	68.1159	-2.20008	0.323486	-6.80115	1.0379e-11	1.75895e-10
ENSG00000279164		11.0472	-2.19878	0.653687	-3.36366	0.000769169	0.004447
ENSG00000057704	TMCC3	354.676	-2.19796	0.144283	-15.2337	2.11238e-52	1.50868e-50
ENSG00000019186	CYP24A1	20.5945	-2.1963	0.560645	-3.91745	8.94915e-05	0.000632536
ENSG00000287538		13.8169	-2.18667	0.536243	-4.07775	4.5473e-05	0.00034402
ENSG00000253125		7.18605	-2.15347	0.858294	-2.50901	0.0121071	0.0477679
ENSG00000105851	PIK3CG	19.4831	-2.14881	0.546794	-3.92983	8.5005e-05	0.000604711
ENSG00000146374	RSPO3	13.1786	-2.14261	0.602713	-3.55495	0.000378052	0.00233711
ENSG00000002587	HS3ST1	48.5717	-2.13189	0.456519	-4.66989	3.01365e-06	2.8294e-05
ENSG00000179674	ARL14	39.2833	-2.11745	0.362359	-5.84351	5.11112e-09	6.79896e-08
ENSG00000214866	DCDC2C	8.2714	-2.10902	0.771866	-2.73237	0.00628804	0.0275291
ENSG00000147041	SYTL5	51.7333	-2.09642	0.351948	-5.95661	2.57527e-09	3.54626e-08
ENSG00000230882		52.7002	-2.094	0.291362	-7.18692	6.62669e-13	1.21453e-11
ENSG00000266278	LINC01910	68.4003	-2.08834	0.275781	-7.57246	3.66218e-14	7.33985e-13
ENSG00000091128	LAMB4	12.7199	-2.08046	0.770517	-2.70009	0.00693206	0.0298834
ENSG00000154928	EPHB1	294.157	-2.06429	0.15514	-13.306	2.13615e-40	1.19399e-38
ENSG00000243978	RTL9	17.44	-2.0637	0.528431	-3.90534	9.40913e-05	0.000659959
ENSG00000177283	FZD8	1670.32	-2.05845	0.0556542	-36.9865	1.89035e-299	1.0975e-296
ENSG00000248719		7.04494	-2.04404	0.769514	-2.65627	0.00790096	0.0334277
ENSG00000261371	PECAM1	11.0553	-2.03076	0.62164	-3.26677	0.00108781	0.0060427
ENSG00000172572	PDE3A	25.8203	-1.99843	0.573971	-3.48175	0.000498143	0.00300556
ENSG00000164484	TMEM200A	1171.94	-1.99708	0.0767507	-26.0203	2.91594e-149	7.49731e-147
ENSG00000226673	LINC01108	18.1018	-1.98461	0.594824	-3.33647	0.000848501	0.0048542
ENSG00000283646	LINC02009	295.371	-1.96716	0.140186	-14.0325	9.86147e-45	6.05757e-43
ENSG00000276116	FUT8-AS1	98.5899	-1.96657	0.213751	-9.20027	3.57055e-20	1.01843e-18
ENSG00000135898	GPR55	27.9899	-1.96342	0.397876	-4.93477	8.02461e-07	8.25296e-06
ENSG00000184486	POU3F2	219.453	-1.9619	0.152532	-12.8623	7.34021e-38	3.78536e-36
ENSG00000280208	GGT4P	6.96617	-1.95909	0.74562	-2.62746	0.00860254	0.0358842
ENSG00000268621	IGFL2-AS1	26.4299	-1.95346	0.586544	-3.33046	0.000867014	0.00494597
ENSG00000140379	BCL2A1	85.8462	-1.95155	0.218178	-8.94475	3.72778e-19	1.01655e-17
ENSG00000197632	SERPINB2	651.821	-1.94637	0.109359	-17.798	7.32529e-71	7.24399e-69
ENSG00000009790	TRAF3IP3	9.95453	-1.94424	0.693857	-2.80207	0.0050776	0.0230671
ENSG00000258077		18.2797	-1.93117	0.502264	-3.84492	0.000120591	0.000832845
ENSG00000287229		24.2936	-1.91536	0.431188	-4.44206	8.91e-06	7.74697e-05
ENSG00000139973	SYT16	116.749	-1.8974	0.250165	-7.58458	3.33572e-14	6.72298e-13
ENSG00000287023		16.5755	-1.88528	0.522459	-3.60847	0.000308012	0.00194786
ENSG00000236453		180.662	-1.88468	0.191464	-9.84353	7.31014e-23	2.35785e-21
ENSG00000136250	AOAH	37.5203	-1.8776	0.411341	-4.56458	5.00485e-06	4.51516e-05
ENSG00000170961	HAS2	585.025	-1.85332	0.0800354	-23.1563	1.25542e-118	2.30561e-116
ENSG00000142619	PADI3	35.0553	-1.84861	0.407026	-4.54176	5.57868e-06	4.99528e-05
ENSG00000111181	SLC6A12	11.6569	-1.84401	0.664016	-2.77705	0.00548542	0.0245833
ENSG00000135114	OASL	78.4892	-1.83085	0.263577	-6.94619	3.75288e-12	6.54499e-11
ENSG00000204876		10.8984	-1.83022	0.621392	-2.94536	0.00322582	0.0156787
ENSG00000111087	GLI1	22.7939	-1.82378	0.488313	-3.73487	0.000187815	0.00124965
ENSG00000069122	ADGRF5	107.661	-1.81815	0.280111	-6.4908	8.53798e-11	1.33472e-09
ENSG00000164949	GEM	777.757	-1.80548	0.0776074	-23.2643	1.01935e-119	1.89136e-117
ENSG00000270977		13.0874	-1.80518	0.610386	-2.95743	0.00310211	0.0151634
ENSG00000253227		28.2621	-1.79667	0.383495	-4.68498	2.79986e-06	2.64802e-05
ENSG00000108984	MAP2K6	176.541	-1.79642	0.183894	-9.76881	1.53235e-22	4.85549e-21
ENSG00000203783	PRR9	23.3188	-1.79507	0.389779	-4.60536	4.11744e-06	3.75724e-05
ENSG00000233901	LINC01503	10.3583	-1.78597	0.693234	-2.57628	0.00998691	0.0406478
ENSG00000139737	SLAIN1	18.8011	-1.78173	0.588843	-3.02581	0.00247965	0.0124906
ENSG00000164283	ESM1	364.156	-1.78144	0.118203	-15.071	2.5128e-51	1.75292e-49
ENSG00000176771	NCKAP5	181.029	-1.77984	0.203028	-8.76645	1.84384e-18	4.79558e-17
ENSG00000147614	ATP6V0D2	118.048	-1.77821	0.198642	-8.95184	3.4961e-19	9.54822e-18
ENSG00000164746	C7orf57	8.4158	-1.77805	0.678312	-2.62128	0.00875991	0.0364365
ENSG00000166473	PKD1L2	17.3225	-1.77221	0.565481	-3.13399	0.00172448	0.00909915
ENSG00000249931	GOLGA8K	14.4732	-1.77215	0.647836	-2.73549	0.00622877	0.0273294
ENSG00000148357	HMCN2	15.2499	-1.75414	0.625144	-2.80597	0.00501652	0.0228344
ENSG00000122861	PLAU	29621.8	-1.75297	0.0268383	-65.3159	0	0
ENSG00000151136	BTBD11	616.476	-1.74452	0.119424	-14.6078	2.50428e-48	1.64497e-46
ENSG00000278177		16.6539	-1.73123	0.528564	-3.27534	0.00105536	0.00588242
ENSG00000114541	FRMD4B	60.9544	-1.71353	0.283207	-6.05047	1.44426e-09	2.03553e-08
ENSG00000223485	LINC01615	38.1996	-1.71036	0.350512	-4.8796	1.06301e-06	1.06764e-05
ENSG00000150551	LYPD1	1721.88	-1.70744	0.0916371	-18.6326	1.74682e-77	1.96496e-75
ENSG00000188501	LCTL	197.742	-1.70415	0.16097	-10.5868	3.4318e-26	1.23285e-24
ENSG00000163814	CDCP1	30.7205	-1.69854	0.394537	-4.30515	1.66873e-05	0.00013714
ENSG00000238178		315.953	-1.69711	0.119402	-14.2133	7.57374e-46	4.71668e-44
ENSG00000154639	CXADR	258.88	-1.69664	0.171052	-9.91887	3.44625e-23	1.12365e-21
ENSG00000229261		13.6531	-1.69509	0.521207	-3.25225	0.00114497	0.00632122
ENSG00000115008	IL1A	251.291	-1.68563	0.14088	-11.965	5.418e-33	2.41968e-31
ENSG00000140459	CYP11A1	19.0985	-1.67467	0.471781	-3.54967	0.000385716	0.0023807
ENSG00000069493	CLEC2D	29.119	-1.67239	0.384601	-4.34837	1.37155e-05	0.000114921
ENSG00000216906		15.7218	-1.67047	0.535161	-3.12144	0.0017997	0.00946278
ENSG00000204128	C2orf72	12.9073	-1.67014	0.502512	-3.32359	0.000888672	0.00505669
ENSG00000101463	SYNDIG1	21.9637	-1.66521	0.505193	-3.29619	0.000980071	0.00551481
ENSG00000081138	CDH7	78.4784	-1.65432	0.239148	-6.91756	4.59495e-12	7.96723e-11
ENSG00000151388	ADAMTS12	40.1273	-1.65013	0.391154	-4.21863	2.45794e-05	0.000196351
ENSG00000182798	MAGEB17	174.506	-1.64158	0.158895	-10.3313	5.08807e-25	1.75096e-23
ENSG00000144834	TAGLN3	160.413	-1.6399	0.156664	-10.4676	1.21644e-25	4.31823e-24
ENSG00000165029	ABCA1	1560.69	-1.63497	0.0832928	-19.6291	8.72106e-86	1.09001e-83
ENSG00000126368	NR1D1	307.402	-1.63375	0.112429	-14.5314	7.66154e-48	4.97807e-46
ENSG00000137501	SYTL2	475.47	-1.63203	0.120642	-13.5279	1.07094e-41	6.11898e-40
ENSG00000101306	MYLK2	24.604	-1.63024	0.406552	-4.00992	6.07387e-05	0.000447655
ENSG00000101445	PPP1R16B	41.8188	-1.62759	0.600816	-2.70897	0.00674921	0.0292563
ENSG00000162892	IL24	502.225	-1.62095	0.0924822	-17.5271	8.89161e-69	8.46726e-67
ENSG00000212722	KRTAP4-9	20.8099	-1.62053	0.497506	-3.2573	0.00112477	0.006225
ENSG00000231924	PSG1	11.5904	-1.5995	0.610761	-2.61886	0.00882236	0.0366286
ENSG00000123496	IL13RA2	27.5266	-1.59377	0.378097	-4.21525	2.49503e-05	0.000199137
ENSG00000267013	LINC01929	20.0409	-1.59359	0.453893	-3.51094	0.00044652	0.00271962
ENSG00000166106	ADAMTS15	207.548	-1.5931	0.156587	-10.1739	2.59199e-24	8.68726e-23
ENSG00000215262	KCNU1	20.594	-1.59234	0.632984	-2.5156	0.0118829	0.0470454
ENSG00000228358	LINC02263	13.1856	-1.59174	0.62608	-2.54239	0.0110096	0.0440922
ENSG00000183778	B3GALT5	264.905	-1.58909	0.200052	-7.94342	1.96687e-15	4.27533e-14
ENSG00000108691	CCL2	13.2215	-1.58856	0.551569	-2.88007	0.00397588	0.018703
ENSG00000231881		26.2374	-1.58823	0.578648	-2.74472	0.00605618	0.0266958
ENSG00000114315	HES1	510.234	-1.58758	0.108297	-14.6594	1.1727e-48	7.78832e-47
ENSG00000184588	PDE4B	133.539	-1.58597	0.236369	-6.7097	1.9502e-11	3.21426e-10
ENSG00000146966	DENND2A	88.6507	-1.58233	0.220884	-7.16361	7.8579e-13	1.42855e-11
ENSG00000126010	GRPR	33.8974	-1.58059	0.381249	-4.14581	3.38621e-05	0.000262468
ENSG00000231666	LINC01704	16.2147	-1.57794	0.491048	-3.2134	0.00131172	0.00714752
ENSG00000203923	SPANXN1	11.6491	-1.56883	0.523	-2.99967	0.00270271	0.013471
ENSG00000158458	NRG2	82.8114	-1.56836	0.318747	-4.9204	8.63661e-07	8.83191e-06
ENSG00000184995	IFNE	25.7032	-1.56666	0.37486	-4.17933	2.92375e-05	0.000230035
ENSG00000154678	PDE1C	105.106	-1.55821	0.254708	-6.11761	9.49893e-10	1.36008e-08
ENSG00000104055	TGM5	13.0813	-1.55814	0.575456	-2.70767	0.00677582	0.0293575
ENSG00000180447	GAS1	11.2854	-1.55556	0.57219	-2.7186	0.00655583	0.0285625
ENSG00000284057		79.3687	-1.55527	0.359397	-4.32745	1.50844e-05	0.000125168
ENSG00000103647	CORO2B	676.861	-1.55464	0.0852359	-18.2393	2.51701e-74	2.63378e-72
ENSG00000138678	GPAT3	3103.8	-1.55287	0.0480165	-32.3404	1.89028e-229	8.50532e-227
ENSG00000170500	LONRF2	268.327	-1.55152	0.208702	-7.43416	1.05238e-13	2.04543e-12
ENSG00000166963	MAP1A	261.278	-1.54844	0.118734	-13.0412	7.13106e-39	3.78598e-37
ENSG00000140678	ITGAX	36.3559	-1.54576	0.372363	-4.15121	3.30718e-05	0.000257006
ENSG00000167286	CD3D	9.12117	-1.54361	0.618394	-2.49615	0.0125549	0.0493154
ENSG00000260272		15.5106	-1.54316	0.562019	-2.74575	0.00603724	0.0266384
ENSG00000162849	KIF26B	150.618	-1.54239	0.203534	-7.57803	3.5085e-14	7.05541e-13
ENSG00000223553	SMPD4P1	14.9428	-1.51897	0.595666	-2.55003	0.0107714	0.0432537
ENSG00000181634	TNFSF15	16.8457	-1.51113	0.488637	-3.09253	0.00198455	0.0103082
ENSG00000125398	SOX9	3882.94	-1.50309	0.0448007	-33.5505	8.84109e-247	4.18742e-244
ENSG00000205336	ADGRG1	2544.89	-1.49706	0.056844	-26.3362	7.38375e-153	2.01353e-150
ENSG00000239893	ZNF736P9Y	23.5067	-1.49684	0.378623	-3.95338	7.70557e-05	0.000553853
ENSG00000225269	LINC00705	25.8296	-1.49153	0.368343	-4.0493	5.13701e-05	0.000383317
ENSG00000139289	PHLDA1	15194.5	-1.48891	0.0291985	-50.9929	0	0
ENSG00000141068	KSR1	400.437	-1.4865	0.173578	-8.56387	1.09138e-17	2.69817e-16
ENSG00000119514	GALNT12	147.179	-1.48452	0.182932	-8.11512	4.85294e-16	1.09866e-14
ENSG00000175874	CREG2	38.3286	-1.4842	0.40884	-3.63028	0.000283118	0.00180758
ENSG00000269737		12.5921	-1.4807	0.56519	-2.61983	0.00879729	0.0365713
ENSG00000235385	LINC02154	52.6068	-1.47947	0.367519	-4.02557	5.68366e-05	0.000420792
ENSG00000143502	SUSD4	89.1675	-1.47679	0.247893	-5.95738	2.56315e-09	3.53228e-08
ENSG00000123612	ACVR1C	36.9081	-1.47409	0.37245	-3.95781	7.56396e-05	0.000544928
ENSG00000123700	KCNJ2	57.1504	-1.47331	0.277454	-5.31011	1.09558e-07	1.24799e-06
ENSG00000146006	LRRTM2	50.1819	-1.46973	0.387279	-3.79502	0.000147633	0.00100079
ENSG00000122547	EEPD1	216.67	-1.46853	0.154826	-9.485	2.4239e-21	7.33199e-20
ENSG00000159167	STC1	20755.7	-1.46526	0.0281092	-52.1275	0	0
ENSG00000174792	ODAPH	57.0225	-1.46475	0.343287	-4.26685	1.98251e-05	0.000161234
ENSG00000233396	LINC01719	22.4306	-1.45921	0.436896	-3.33996	0.000837906	0.00479969
ENSG00000089723	OTUB2	258.644	-1.45212	0.137151	-10.5877	3.39721e-26	1.22286e-24
ENSG00000184254	ALDH1A3	772.327	-1.4479	0.110238	-13.1343	2.09481e-39	1.13561e-37
ENSG00000165507	DEPP1	30.1425	-1.44679	0.39196	-3.69118	0.000223219	0.00146038
ENSG00000185634	SHC4	134.028	-1.44429	0.182918	-7.89581	2.88444e-15	6.23219e-14
ENSG00000244701		18.2404	-1.44273	0.469452	-3.07321	0.00211769	0.0109147
ENSG00000273669		12.3966	-1.44054	0.553229	-2.60387	0.0092177	0.0379634
ENSG00000185607	ACTBP7	36.6761	-1.43691	0.354323	-4.05537	5.00555e-05	0.000374283
ENSG00000129757	CDKN1C	38.5989	-1.43116	0.433242	-3.30337	0.000955317	0.0053916
ENSG00000128266	GNAZ	37.2931	-1.42386	0.305409	-4.66215	3.12929e-06	2.92424e-05
ENSG00000183508	TENT5C	76.4561	-1.42189	0.219832	-6.4681	9.92443e-11	1.54115e-09
ENSG00000143786	CNIH3	1214.18	-1.42145	0.0677312	-20.9866	8.68962e-98	1.27151e-95
ENSG00000196358	NTNG2	185.432	-1.41791	0.193697	-7.32024	2.47529e-13	4.67762e-12
ENSG00000103196	CRISPLD2	17.9291	-1.41636	0.51752	-2.73682	0.0062036	0.0272522
ENSG00000100292	HMOX1	901.262	-1.41536	0.0757246	-18.6909	5.8662e-78	6.68227e-76
ENSG00000166793	YPEL4	15.9642	-1.40986	0.493987	-2.85404	0.0043167	0.0200495
ENSG00000188064	WNT7B	1429.2	-1.40846	0.0547097	-25.7442	3.74514e-146	9.3618e-144
ENSG00000235109	ZSCAN31	132.245	-1.40575	0.223001	-6.30376	2.90516e-10	4.3464e-09
ENSG00000144821	MYH15	566.268	-1.40411	0.0976892	-14.3732	7.6248e-47	4.83208e-45
ENSG00000145040	UCN2	555.193	-1.4008	0.0851753	-16.4461	8.94962e-61	7.45719e-59
ENSG00000171408	PDE7B	178.29	-1.39484	0.156957	-8.88678	6.29069e-19	1.68733e-17
ENSG00000058335	RASGRF1	37.7333	-1.39091	0.432038	-3.21941	0.00128454	0.00701643
ENSG00000226953	NCKAP5-AS2	32.3457	-1.3908	0.341862	-4.06831	4.73545e-05	0.000355944
ENSG00000287774		25.7958	-1.38931	0.377177	-3.68343	0.000230117	0.00149897
ENSG00000095752	IL11	1796.83	-1.38783	0.0585382	-23.7082	2.97067e-124	5.62801e-122
ENSG00000133640	LRRIQ1	38.2413	-1.38625	0.474	-2.92458	0.00344925	0.0166166
ENSG00000144057	ST6GAL2	643.684	-1.38156	0.145693	-9.48269	2.4781e-21	7.48336e-20
ENSG00000188596	CFAP54	42.1078	-1.37772	0.326779	-4.21605	2.48614e-05	0.000198516
ENSG00000224950		17.9341	-1.37493	0.463395	-2.96709	0.00300634	0.0147877
ENSG00000102290	PCDH11X	15.1333	-1.37401	0.54043	-2.54243	0.0110084	0.0440922
ENSG00000171914	TLN2	2005.57	-1.36965	0.060924	-22.4812	6.33381e-112	1.07543e-109
ENSG00000127863	TNFRSF19	210.897	-1.36633	0.125745	-10.8659	1.67586e-27	6.34992e-26
ENSG00000280219		34.794	-1.36349	0.347229	-3.92676	8.60973e-05	0.000611225
ENSG00000143603	KCNN3	27.7574	-1.35813	0.410316	-3.30995	0.000933136	0.00528464
ENSG00000002079	MYH16	1291.5	-1.35639	0.0692088	-19.5985	1.59269e-85	1.97691e-83
ENSG00000237984	PTENP1	21.8812	-1.3521	0.513638	-2.63239	0.00847867	0.0354223
ENSG00000197046	SIGLEC15	405.232	-1.35189	0.113464	-11.9147	9.91776e-33	4.41831e-31
ENSG00000128271	ADORA2A	83.453	-1.34731	0.249976	-5.38973	7.05624e-08	8.19344e-07
ENSG00000153237	CCDC148	31.3668	-1.34678	0.408195	-3.29935	0.000969076	0.00546582
ENSG00000286853		33.7604	-1.34518	0.340495	-3.95065	7.79378e-05	0.000559077
ENSG00000134259	NGF	18.4404	-1.3451	0.490715	-2.74111	0.00612323	0.0269584
ENSG00000121797	CCRL2	114.571	-1.33816	0.198014	-6.75792	1.39982e-11	2.33278e-10
ENSG00000221866	PLXNA4	2377.98	-1.33643	0.0668915	-19.979	8.38529e-89	1.07799e-86
ENSG00000065618	COL17A1	477.009	-1.33105	0.11789	-11.2907	1.4588e-29	5.94015e-28
ENSG00000109511	ANXA10	136.732	-1.32618	0.174765	-7.58835	3.23995e-14	6.56674e-13
ENSG00000286048		27.69	-1.32045	0.370931	-3.55984	0.000371087	0.00229987
ENSG00000182261	NLRP10	50.3498	-1.31527	0.288786	-4.55447	5.25174e-06	4.72841e-05
ENSG00000163297	ANTXR2	4595.69	-1.31185	0.049113	-26.7109	3.51764e-157	9.89227e-155
ENSG00000185187	SIGIRR	181.285	-1.30486	0.181452	-7.19122	6.42134e-13	1.1781e-11
ENSG00000171877	FRMD5	1326.38	-1.30253	0.0599741	-21.7182	1.38048e-104	2.16052e-102
ENSG00000166762	CATSPER2	23.3637	-1.30116	0.51774	-2.51316	0.0119656	0.0473106
ENSG00000120162	MOB3B	33.3853	-1.30043	0.378093	-3.43943	0.000582937	0.00345122
ENSG00000253819	LINC01151	49.3854	-1.29794	0.295179	-4.39711	1.09704e-05	9.3887e-05
ENSG00000134256	CD101	32.1658	-1.29691	0.475999	-2.7246	0.00643804	0.0281242
ENSG00000186642	PDE2A	505.234	-1.29255	0.123586	-10.4587	1.33659e-25	4.72612e-24
ENSG00000069020	MAST4	653.311	-1.29231	0.132445	-9.75734	1.71598e-22	5.40879e-21
ENSG00000185905	C16orf54	116.438	-1.28246	0.189796	-6.75705	1.4083e-11	2.34474e-10
ENSG00000249992	TMEM158	12318.1	-1.27593	0.0361864	-35.2598	2.42674e-272	1.21323e-269
ENSG00000196611	MMP1	204.187	-1.27399	0.130147	-9.78885	1.25719e-22	4.01187e-21
ENSG00000222047	C10orf55	119.269	-1.27294	0.175148	-7.26776	3.65495e-13	6.79564e-12
ENSG00000242147	LASTR	116.836	-1.27117	0.186947	-6.79962	1.04894e-11	1.77433e-10
ENSG00000165071	TMEM71	37.1664	-1.26869	0.389783	-3.25488	0.00113441	0.00626797
ENSG00000108813	DLX4	16.6311	-1.26779	0.495485	-2.55869	0.0105067	0.0424085
ENSG00000164125	GASK1B	46.0117	-1.26737	0.381509	-3.32199	0.000893787	0.00507938
ENSG00000163694	RBM47	55.6473	-1.26249	0.298167	-4.23418	2.29386e-05	0.000184226
ENSG00000198873	GRK5	421.777	-1.25872	0.11374	-11.0666	1.82089e-28	7.09358e-27
ENSG00000172296	SPTLC3	490.743	-1.2572	0.176452	-7.12489	1.04167e-12	1.87855e-11
ENSG00000100505	TRIM9	27.1704	-1.25428	0.406458	-3.08588	0.00202952	0.0105175
ENSG00000189143	CLDN4	87.1315	-1.25	0.264234	-4.73063	2.23822e-06	2.13819e-05
ENSG00000169129	AFAP1L2	33.0322	-1.24985	0.364546	-3.42852	0.00060689	0.00357656
ENSG00000240764	PCDHGC5	51.5289	-1.24843	0.311589	-4.00665	6.15866e-05	0.000452977
ENSG00000116701	NCF2	309.092	-1.24822	0.170597	-7.31681	2.53928e-13	4.78554e-12
ENSG00000139174	PRICKLE1	791.357	-1.24695	0.116447	-10.7083	9.30534e-27	3.39023e-25
ENSG00000171388	APLN	193.54	-1.24558	0.153676	-8.10526	5.2634e-16	1.18859e-14
ENSG00000174738	NR1D2	2908.43	-1.24516	0.043721	-28.4796	2.09551e-178	6.61668e-176
ENSG00000143816	WNT9A	89.9438	-1.24326	0.26837	-4.63263	3.61046e-06	3.33408e-05
ENSG00000064300	NGFR	589.801	-1.24086	0.0793482	-15.6382	3.99788e-55	3.01062e-53
ENSG00000196782	MAML3	821.628	-1.23495	0.0695548	-17.7551	1.57353e-70	1.54756e-68
ENSG00000133561	GIMAP6	12.9473	-1.23292	0.491402	-2.50899	0.0121078	0.0477679
ENSG00000115295	CLIP4	86.8888	-1.23187	0.246171	-5.00413	5.61147e-07	5.89926e-06
ENSG00000169306	IL1RAPL1	80.7856	-1.23168	0.280348	-4.3934	1.11592e-05	9.53103e-05
ENSG00000049089	COL9A2	23.0902	-1.22636	0.433214	-2.83085	0.00464247	0.0213641
ENSG00000248964		27.4328	-1.22389	0.373011	-3.28112	0.00103397	0.00577751
ENSG00000023171	GRAMD1B	848.064	-1.22232	0.0845911	-14.4497	2.51808e-47	1.60711e-45
ENSG00000164619	BMPER	254.136	-1.21947	0.136337	-8.94447	3.73735e-19	1.01762e-17
ENSG00000100055	CYTH4	53.7153	-1.21373	0.32562	-3.72744	0.000193435	0.00128419
ENSG00000175040	CHST2	1406.86	-1.21353	0.0508933	-23.8446	1.15194e-125	2.25354e-123
ENSG00000161681	SHANK1	424.7	-1.21004	0.128778	-9.39631	5.65128e-21	1.67289e-19
ENSG00000217801		232.351	-1.20799	0.135213	-8.93398	4.10943e-19	1.11556e-17
ENSG00000139269	INHBE	216.594	-1.19703	0.15112	-7.92104	2.35539e-15	5.10137e-14
ENSG00000148344	PTGES	73.5822	-1.19657	0.243175	-4.92059	8.62852e-07	8.82866e-06
ENSG00000141469	SLC14A1	1449.49	-1.19362	0.060652	-19.6797	3.21648e-86	4.04827e-84
ENSG00000101298	SNPH	306.26	-1.19287	0.112879	-10.5677	4.20708e-26	1.50535e-24
ENSG00000275131	PDE4DIPP2	376.184	-1.19236	0.111295	-10.7135	8.798e-27	3.21189e-25
ENSG00000172183	ISG20	249.629	-1.18983	0.129887	-9.1605	5.16578e-20	1.45955e-18
ENSG00000128567	PODXL	17954.6	-1.18202	0.0272993	-43.2985	0	0
ENSG00000179083	FAM133A	21.2574	-1.18131	0.39571	-2.98529	0.0028331	0.0140391
ENSG00000253802	SIRLNT	181.777	-1.18094	0.155033	-7.61733	2.58985e-14	5.31495e-13
ENSG00000196460	RFX8	229.282	-1.17757	0.134415	-8.76071	1.9403e-18	5.03193e-17
ENSG00000041353	RAB27B	1803.52	-1.17633	0.0945326	-12.4436	1.51435e-35	7.17243e-34
ENSG00000233143	DIRC3-AS1	49.071	-1.17436	0.288301	-4.07337	4.63372e-05	0.000349676
ENSG00000028277	POU2F2	357.149	-1.17416	0.135774	-8.64787	5.24692e-18	1.32819e-16
ENSG00000188158	NHS	841.815	-1.17246	0.0785171	-14.9325	2.02554e-50	1.39677e-48
ENSG00000177757	FAM87B	16.8139	-1.17214	0.466305	-2.51367	0.0119482	0.0472727
ENSG00000088826	SMOX	1424.02	-1.17141	0.0570188	-20.5442	8.66392e-94	1.20878e-91
ENSG00000185033	SEMA4B	2198.81	-1.17011	0.0462872	-25.2794	5.38747e-141	1.25927e-138
ENSG00000165606	DRGX	23.7604	-1.16695	0.374898	-3.11271	0.00185381	0.0097019
ENSG00000145819	ARHGAP26	801.343	-1.16474	0.143747	-8.10275	5.37327e-16	1.21036e-14
ENSG00000115525	ST3GAL5	115.81	-1.1599	0.235808	-4.91882	8.70687e-07	8.89366e-06
ENSG00000214407	LINC02085	36.0275	-1.15702	0.420643	-2.75061	0.00594852	0.0263244
ENSG00000223784	LINP1	51.347	-1.15635	0.291827	-3.96246	7.41812e-05	0.000535116
ENSG00000143507	DUSP10	1601.95	-1.1541	0.0556749	-20.7294	1.88266e-95	2.71073e-93
ENSG00000231298	MANCR	472.997	-1.1441	0.0922359	-12.404	2.48494e-35	1.16166e-33
ENSG00000114805	PLCH1	32.8608	-1.14394	0.428631	-2.66882	0.00761178	0.0324176
ENSG00000162631	NTNG1	521.159	-1.13627	0.115483	-9.83932	7.62223e-23	2.44973e-21
ENSG00000164171	ITGA2	17376.7	-1.13589	0.0604873	-18.7791	1.12037e-78	1.30093e-76
ENSG00000152784	PRDM8	389.503	-1.13579	0.121216	-9.36997	7.25527e-21	2.13367e-19
ENSG00000196581	AJAP1	575.863	-1.13526	0.0895022	-12.6842	7.23838e-37	3.62887e-35
ENSG00000164078	MST1R	59.5984	-1.13516	0.346189	-3.27903	0.00104166	0.00581593
ENSG00000224596	ZMIZ1-AS1	280.652	-1.13499	0.117976	-9.62048	6.55244e-22	2.0263e-20
ENSG00000112769	LAMA4	6024.44	-1.13185	0.0390916	-28.9537	2.52374e-184	8.90633e-182
ENSG00000113555	PCDH12	37.9027	-1.12977	0.411141	-2.74788	0.00599813	0.0264983
ENSG00000261253		30.3477	-1.12916	0.359673	-3.13941	0.00169287	0.0089586
ENSG00000257453		813.586	-1.12823	0.0724386	-15.5749	1.07799e-54	8.01722e-53
ENSG00000136999	CCN3	334.095	-1.12745	0.104382	-10.8012	3.3979e-27	1.26878e-25
ENSG00000173825	TIGD3	18.3828	-1.12701	0.430696	-2.61672	0.00887779	0.0367882
ENSG00000163207	IVL	73.8148	-1.12638	0.237981	-4.73305	2.21171e-06	2.11399e-05
ENSG00000108175	ZMIZ1	5425.57	-1.12368	0.0431873	-26.0188	3.03392e-149	7.69078e-147
ENSG00000091137	SLC26A4	392.865	-1.11727	0.118736	-9.40972	4.9744e-21	1.47982e-19
ENSG00000286207		82.097	-1.11424	0.207252	-5.37628	7.60414e-08	8.78993e-07
ENSG00000064547	LPAR2	32.0869	-1.11262	0.381762	-2.91445	0.00356316	0.017101
ENSG00000102804	TSC22D1	1808.96	-1.11255	0.0583249	-19.0751	4.0663e-81	4.87901e-79
ENSG00000272398	CD24	160.873	-1.10806	0.158564	-6.98812	2.78602e-12	4.89676e-11
ENSG00000075213	SEMA3A	222.304	-1.10522	0.311098	-3.55264	0.000381384	0.00235557
ENSG00000080493	SLC4A4	66.1717	-1.10494	0.242136	-4.56328	5.03597e-06	4.54095e-05
ENSG00000170537	TMC7	635.055	-1.10442	0.0814331	-13.5623	6.69764e-42	3.85125e-40
ENSG00000153982	GDPD1	42.8337	-1.10262	0.340494	-3.2383	0.00120245	0.00661462
ENSG00000080947	CROCCP3	74.3535	-1.10215	0.379852	-2.90153	0.00371347	0.0176719
ENSG00000156510	HKDC1	83.258	-1.10035	0.315994	-3.48219	0.000497329	0.00300165
ENSG00000258388	PPT2-EGFL8	74.7603	-1.09846	0.328423	-3.34467	0.000823815	0.00472628
ENSG00000168079	SCARA5	52.0061	-1.09593	0.339413	-3.2289	0.00124268	0.00680873
ENSG00000253746		142.859	-1.09563	0.161292	-6.79282	1.09965e-11	1.85141e-10
ENSG00000241322	CDRT1	43.9763	-1.09307	0.316349	-3.45525	0.00054979	0.00327545
ENSG00000102934	PLLP	44.2499	-1.09152	0.339411	-3.21593	0.00130021	0.00708909
ENSG00000156103	MMP16	1611.85	-1.08432	0.158992	-6.81996	9.10679e-12	1.55212e-10
ENSG00000144218	AFF3	702.788	-1.08178	0.236199	-4.57993	4.65123e-06	4.21302e-05
ENSG00000177234	LINC01561	42.0938	-1.08004	0.331524	-3.2578	0.00112278	0.0062178
ENSG00000183421	RIPK4	30.6811	-1.07946	0.306048	-3.52709	0.00042015	0.00257381
ENSG00000176244	ACBD7	48.125	-1.07328	0.294997	-3.63827	0.000274471	0.00175611
ENSG00000164850	GPER1	45.9387	-1.07231	0.334099	-3.20955	0.00132941	0.00722646
ENSG00000272168	CASC15	15.6331	-1.06704	0.417453	-2.55608	0.0105859	0.0426899
ENSG00000235897	TM4SF19-AS1	46.2149	-1.06435	0.309845	-3.43511	0.000592322	0.00349758
ENSG00000144857	BOC	191.143	-1.06171	0.163573	-6.49071	8.54313e-11	1.33472e-09
ENSG00000234965	SHISA8	36.0156	-1.06115	0.358311	-2.96152	0.00306127	0.0149964
ENSG00000215270	TOMM40P2	45.876	-1.05889	0.296586	-3.57026	0.000356625	0.00222172
ENSG00000141753	IGFBP4	26.2039	-1.05832	0.401702	-2.63459	0.00842396	0.0352182
ENSG00000232679	LINC01705	32.1906	-1.0574	0.337918	-3.12915	0.00175313	0.00923676
ENSG00000100234	TIMP3	1473.78	-1.05587	0.0577346	-18.2883	1.0255e-74	1.09213e-72
ENSG00000253161	LINC01605	531.192	-1.05448	0.0952948	-11.0654	1.84542e-28	7.17363e-27
ENSG00000140297	GCNT3	48.8712	-1.05234	0.310599	-3.3881	0.000703781	0.00410455
ENSG00000120875	DUSP4	6431.17	-1.04995	0.0314873	-33.3452	8.55517e-244	3.9481e-241
ENSG00000240476	LINC00973	302.17	-1.04283	0.137371	-7.59134	3.16615e-14	6.42439e-13
ENSG00000184730	APOBR	28.6499	-1.04258	0.350115	-2.97782	0.00290309	0.0143346
ENSG00000257594	GALNT4	1396.68	-1.04079	0.0643309	-16.1787	7.127e-59	5.70097e-57
ENSG00000164951	PDP1	4163.78	-1.03653	0.0521786	-19.8651	8.15312e-88	1.03338e-85
ENSG00000278950		23.1747	-1.0362	0.413945	-2.50323	0.0123065	0.0484667
ENSG00000067715	SYT1	106.373	-1.03362	0.348592	-2.96512	0.00302566	0.0148543
ENSG00000269888		32.126	-1.03347	0.403581	-2.56075	0.0104445	0.0422238
ENSG00000147437	GNRH1	21.5836	-1.02943	0.388539	-2.6495	0.0080612	0.0339796
ENSG00000074660	SCARF1	92.763	-1.0266	0.243861	-4.2098	2.55602e-05	0.000203375
ENSG00000165633	VSTM4	196.251	-1.02427	0.134034	-7.64186	2.14101e-14	4.40891e-13
ENSG00000139725	RHOF	436.054	-1.02398	0.117752	-8.69602	3.43734e-18	8.78767e-17
ENSG00000170439	METTL7B	34.6429	-1.02268	0.386217	-2.64795	0.00809811	0.0341052
ENSG00000133069	TMCC2	159.96	-1.02259	0.167216	-6.11538	9.63248e-10	1.37592e-08
ENSG00000101871	MID1	1532.5	-1.02072	0.0869079	-11.7449	7.50283e-32	3.26174e-30
ENSG00000228727	SAPCD1	34.7201	-1.01713	0.360217	-2.82367	0.00474776	0.0217506
ENSG00000185640	KRT79	224.602	-1.01586	0.141446	-7.18198	6.87094e-13	1.25674e-11
ENSG00000286416		23.2761	-1.01438	0.377023	-2.69049	0.00713468	0.0306394
ENSG00000137868	STRA6	29.2295	-1.01311	0.358395	-2.82679	0.00470168	0.0215925
ENSG00000280193		28.6385	-1.01016	0.342642	-2.94816	0.00319674	0.0155542
ENSG00000171867	PRNP	19523.5	-1.0085	0.0269205	-37.462	3.82497e-307	2.29473e-304
ENSG00000198133	TMEM229B	85.824	-1.00626	0.288071	-3.49308	0.000477481	0.00289447
ENSG00000118276	B4GALT6	1352.38	-1.0062	0.0691738	-14.546	6.19418e-48	4.03923e-46
ENSG00000166707	ZCCHC18	27.3125	-1.00616	0.396393	-2.5383	0.0111392	0.0445124
ENSG00000215788	TNFRSF25	359.468	-1.00607	0.125455	-8.01942	1.06247e-15	2.3637e-14
ENSG00000120549	KIAA1217	1085.06	-1.0019	0.0737965	-13.5765	5.51777e-42	3.20351e-40
ENSG00000164920	OSR2	27.1471	-1.00072	0.362623	-2.75968	0.00578587	0.0256868
ENSG00000099889	ARVCF	81.4084	-0.997652	0.226819	-4.39845	1.09026e-05	9.33513e-05
ENSG00000233828	MIR4280HG	78.798	-0.995774	0.232707	-4.27909	1.87659e-05	0.000153174
ENSG00000012124	CD22	651.452	-0.995763	0.0919575	-10.8285	2.52241e-27	9.47772e-26
ENSG00000150967	ABCB9	591.171	-0.990648	0.123963	-7.99149	1.33313e-15	2.94762e-14
ENSG00000212724	KRTAP2-3	792.305	-0.988245	0.101045	-9.78028	1.36837e-22	4.35893e-21
ENSG00000243742	RPLP0P2	155.101	-0.982309	0.187081	-5.25072	1.51506e-07	1.70106e-06
ENSG00000169242	EFNA1	80.38	-0.981952	0.208201	-4.71636	2.40104e-06	2.28404e-05
ENSG00000169247	SH3TC2	942.993	-0.981806	0.084659	-11.5972	4.25801e-31	1.81172e-29
ENSG00000197872	CYRIA	952.248	-0.981013	0.0799939	-12.2636	1.42051e-34	6.52202e-33
ENSG00000180884	ZNF792	89.3887	-0.980032	0.204629	-4.7893	1.67363e-06	1.63617e-05
ENSG00000198624	CCDC69	279.609	-0.978806	0.142187	-6.88396	5.8212e-12	1.00258e-10
ENSG00000143772	ITPKB	1085.41	-0.976945	0.0594803	-16.4247	1.27374e-60	1.05644e-58
ENSG00000214447	FAM187A	57.328	-0.976087	0.318217	-3.06736	0.0021596	0.0111148
ENSG00000124731	TREM1	83.9996	-0.975726	0.209829	-4.65009	3.31785e-06	3.08762e-05
ENSG00000168398	BDKRB2	38.8689	-0.973026	0.344346	-2.82572	0.00471745	0.0216538
ENSG00000261780	LINC02582	23.3845	-0.97226	0.387716	-2.50766	0.0121533	0.0479261
ENSG00000261578		31.8221	-0.971044	0.323123	-3.00518	0.0026542	0.0132608
ENSG00000157827	FMNL2	5225.05	-0.970071	0.0406253	-23.8785	5.12147e-126	1.01293e-123
ENSG00000142920	AZIN2	74.5876	-0.969363	0.29516	-3.28419	0.00102275	0.00572191
ENSG00000082126	MPP4	702.579	-0.969281	0.0823405	-11.7716	5.46649e-32	2.39966e-30
ENSG00000174130	TLR6	390.037	-0.966965	0.113403	-8.52682	1.5043e-17	3.69365e-16
ENSG00000250303	LINC02762	125.154	-0.965909	0.194765	-4.95935	7.0729e-07	7.32862e-06
ENSG00000137745	MMP13	29.4158	-0.96325	0.369913	-2.60399	0.00921451	0.037959
ENSG00000237523	LINC00857	51.1441	-0.961536	0.384072	-2.50353	0.012296	0.0484359
ENSG00000185745	IFIT1	176.066	-0.960031	0.150324	-6.38642	1.69811e-10	2.59006e-09
ENSG00000165891	E2F7	4190.99	-0.957703	0.0742251	-12.9027	4.34739e-38	2.26139e-36
ENSG00000198929	NOS1AP	159.94	-0.957563	0.163165	-5.86866	4.39322e-09	5.89189e-08
ENSG00000118785	SPP1	491.921	-0.951863	0.10501	-9.0645	1.25178e-19	3.47677e-18
ENSG00000188549	CCDC9B	4466.87	-0.951268	0.057826	-16.4505	8.31503e-61	6.96065e-59
ENSG00000109654	TRIM2	573.795	-0.950126	0.1014	-9.37004	7.2508e-21	2.13367e-19
ENSG00000170074	FAM153A	92.3376	-0.948499	0.330751	-2.86772	0.00413447	0.0193228
ENSG00000115919	KYNU	33.8618	-0.947672	0.338669	-2.79823	0.0051384	0.0232832
ENSG00000182752	PAPPA	2458.12	-0.944492	0.0633837	-14.9012	3.23725e-50	2.20697e-48
ENSG00000163083	INHBB	57.8364	-0.94435	0.266527	-3.54317	0.000395353	0.00243403
ENSG00000066629	EML1	381.076	-0.944044	0.12477	-7.56627	3.84083e-14	7.68936e-13
ENSG00000110031	LPXN	1267.22	-0.942704	0.07019	-13.4307	3.9939e-41	2.26045e-39
ENSG00000239887	C1orf226	345.791	-0.940077	0.113261	-8.30012	1.04004e-16	2.43415e-15
ENSG00000238266	LINC00707	87.879	-0.938954	0.201483	-4.66021	3.15881e-06	2.9503e-05
ENSG00000185338	SOCS1	64.3426	-0.936393	0.242907	-3.85494	0.000115756	0.000801916
ENSG00000166250	CLMP	3180.46	-0.936315	0.0735812	-12.7249	4.29889e-37	2.17948e-35
ENSG00000126860	EVI2A	707.559	-0.934622	0.0730018	-12.8027	1.58289e-37	8.09342e-36
ENSG00000188483	IER5L	729.303	-0.934233	0.0759799	-12.2958	9.54206e-35	4.39227e-33
ENSG00000177337	DLGAP1-AS1	174.782	-0.93041	0.140041	-6.64384	3.05616e-11	4.89802e-10
ENSG00000174004	NRROS	76.1592	-0.929769	0.22986	-4.04493	5.23377e-05	0.000389568
ENSG00000112139	MDGA1	352.579	-0.92768	0.147574	-6.28621	3.25319e-10	4.85497e-09
ENSG00000275180		30.6944	-0.927462	0.365447	-2.53788	0.0111525	0.0445379
ENSG00000166046	TCP11L2	68.9771	-0.927138	0.279122	-3.32162	0.000894957	0.00508121
ENSG00000270882	H4C14	185.701	-0.927134	0.165476	-5.60282	2.10888e-08	2.61583e-07
ENSG00000285608		168.867	-0.925428	0.342405	-2.70273	0.00687732	0.0296828
ENSG00000137965	IFI44	188.168	-0.925286	0.174146	-5.31327	1.07674e-07	1.22964e-06
ENSG00000169933	FRMPD4	58.1967	-0.92147	0.295227	-3.12123	0.00180099	0.00946676
ENSG00000234807	LINC01135	27.5805	-0.914563	0.34626	-2.64126	0.00825988	0.034653
ENSG00000165899	OTOGL	52.2546	-0.913137	0.3587	-2.54568	0.0109064	0.0437275
ENSG00000184206	GOLGA6L4	45.9584	-0.91255	0.365335	-2.49784	0.0124951	0.0491021
ENSG00000138623	SEMA7A	21441.1	-0.911994	0.0210349	-43.3562	0	0
ENSG00000169908	TM4SF1	15122.8	-0.908233	0.0308375	-29.4523	1.17788e-190	4.41655e-188
ENSG00000122420	PTGFR	200.927	-0.90738	0.195384	-4.64409	3.41582e-06	3.16897e-05
ENSG00000131459	GFPT2	5382.75	-0.901473	0.0637528	-14.1401	2.14832e-45	1.32416e-43
ENSG00000066923	STAG3	32.5245	-0.900588	0.329848	-2.73031	0.00632744	0.0276881
ENSG00000221963	APOL6	786.084	-0.899055	0.0792224	-11.3485	7.54519e-30	3.09336e-28
ENSG00000280537		27.0943	-0.897935	0.35242	-2.54791	0.010837	0.043488
ENSG00000105855	ITGB8	388.39	-0.897554	0.132089	-6.79505	1.08272e-11	1.82632e-10
ENSG00000133048	CHI3L1	57.8243	-0.896953	0.266617	-3.3642	0.000767669	0.00444118
ENSG00000168621	GDNF	151.478	-0.893219	0.170461	-5.24003	1.60549e-07	1.79923e-06
ENSG00000033170	FUT8	3824.8	-0.891265	0.0371766	-23.9738	5.21821e-127	1.04353e-124
ENSG00000106868	SUSD1	73.3234	-0.888605	0.328725	-2.70318	0.00686788	0.0296614
ENSG00000112715	VEGFA	10883.4	-0.887816	0.0292303	-30.3731	1.24553e-202	5.09479e-200
ENSG00000247809	NR2F2-AS1	36.4156	-0.883544	0.334598	-2.64061	0.00827568	0.0346869
ENSG00000108370	RGS9	93.3142	-0.881802	0.307167	-2.87076	0.00409489	0.0191627
ENSG00000162746	FCRLB	212.385	-0.881378	0.132192	-6.66739	2.604e-11	4.22985e-10
ENSG00000287562		31.8608	-0.880389	0.348503	-2.5262	0.0115304	0.0458414
ENSG00000239521	CASTOR3	49.2137	-0.878439	0.322721	-2.72198	0.00648925	0.0283136
ENSG00000119922	IFIT2	94.192	-0.876569	0.223325	-3.92508	8.66994e-05	0.000614821
ENSG00000132334	PTPRE	1235.31	-0.8753	0.118545	-7.38367	1.53982e-13	2.9514e-12
ENSG00000141655	TNFRSF11A	590.525	-0.874867	0.123839	-7.06457	1.61112e-12	2.87954e-11
ENSG00000059804	SLC2A3	1052.45	-0.874318	0.0724268	-12.0718	1.48928e-33	6.71783e-32
ENSG00000111700	SLCO1B3	764.711	-0.870026	0.0902703	-9.63801	5.52459e-22	1.72325e-20
ENSG00000172137	CALB2	411.854	-0.869578	0.0957698	-9.07988	1.08696e-19	3.03774e-18
ENSG00000268941	LINC01711	233.693	-0.868582	0.120675	-7.19771	6.12334e-13	1.12457e-11
ENSG00000132639	SNAP25	306.163	-0.867812	0.116976	-7.41874	1.18239e-13	2.29071e-12
ENSG00000146250	PRSS35	39.6917	-0.867214	0.324455	-2.67283	0.0075214	0.0320859
ENSG00000111261	MANSC1	46.9381	-0.861183	0.274616	-3.13595	0.00171299	0.00904117
ENSG00000176058	TPRN	776.301	-0.861005	0.231019	-3.72699	0.000193784	0.00128603
ENSG00000137331	IER3	4640.85	-0.859723	0.0330273	-26.0307	2.22683e-149	5.80849e-147
ENSG00000264301	LINC01444	73.6951	-0.859533	0.208866	-4.11524	3.86769e-05	0.000296594
ENSG00000073711	PPP2R3A	2996.33	-0.857575	0.0440513	-19.4677	2.06519e-84	2.52853e-82
ENSG00000273706	LHX1	146.165	-0.856457	0.203443	-4.20981	2.55586e-05	0.000203375
ENSG00000013619	MAMLD1	470.057	-0.856094	0.0928566	-9.21953	2.98405e-20	8.53845e-19
ENSG00000163568	AIM2	69.6858	-0.855835	0.236351	-3.62103	0.000293434	0.00186484
ENSG00000197467	COL13A1	4522.04	-0.853672	0.0405996	-21.0266	3.74265e-98	5.56695e-96
ENSG00000089127	OAS1	284.735	-0.852824	0.138104	-6.17525	6.60574e-10	9.58018e-09
ENSG00000168016	TRANK1	244.908	-0.852239	0.179407	-4.7503	2.03119e-06	1.95598e-05
ENSG00000107957	SH3PXD2A	1418.95	-0.849667	0.0619916	-13.7062	9.32624e-43	5.5215e-41
ENSG00000119943	PYROXD2	69.9626	-0.849447	0.313512	-2.70946	0.00673937	0.0292207
ENSG00000102287	GABRE	366.132	-0.849054	0.131838	-6.44014	1.19362e-10	1.83614e-09
ENSG00000145107	TM4SF19	688.034	-0.848367	0.083569	-10.1517	3.25667e-24	1.08947e-22
ENSG00000091409	ITGA6	19229.5	-0.847694	0.0353288	-23.9944	3.17907e-127	6.42887e-125
ENSG00000172819	RARG	837.686	-0.846569	0.0670331	-12.6291	1.45879e-36	7.21301e-35
ENSG00000115738	ID2	84.5244	-0.84363	0.210219	-4.0131	5.99273e-05	0.000442037
ENSG00000149968	MMP3	187.086	-0.840935	0.177354	-4.74158	2.12061e-06	2.03448e-05
ENSG00000125618	PAX8	51.791	-0.84076	0.299059	-2.81135	0.00493342	0.0224903
ENSG00000151952	TMEM132D	25.2977	-0.840746	0.325671	-2.58158	0.00983488	0.0401381
ENSG00000168062	BATF2	83.5122	-0.840301	0.24524	-3.42645	0.000611529	0.00360154
ENSG00000233695	GAS6-AS1	154.257	-0.83932	0.168602	-4.97811	6.42069e-07	6.6991e-06
ENSG00000205476	CCDC85C	1568.97	-0.839241	0.0613167	-13.687	1.21427e-42	7.16541e-41
ENSG00000144711	IQSEC1	198.958	-0.838122	0.179931	-4.65802	3.19271e-06	2.9804e-05
ENSG00000275342	PRAG1	1787.51	-0.833847	0.05218	-15.9802	1.75608e-57	1.39233e-55
ENSG00000277232	GTSE1-DT	47.7458	-0.832573	0.283243	-2.93942	0.00328823	0.0159342
ENSG00000165424	ZCCHC24	947.737	-0.83242	0.0727694	-11.4391	2.66493e-30	1.11026e-28
ENSG00000168970	JMJD7-PLA2G4B	173.743	-0.831814	0.156536	-5.31387	1.07321e-07	1.22638e-06
ENSG00000230615		61.4753	-0.831778	0.266884	-3.11662	0.00182936	0.00959906
ENSG00000131370	SH3BP5	1429.56	-0.831197	0.0649583	-12.7959	1.72926e-37	8.81676e-36
ENSG00000267169		53.7158	-0.827898	0.29606	-2.79639	0.00516773	0.0233862
ENSG00000176428	VPS37D	46.4054	-0.824075	0.27166	-3.03348	0.00241752	0.0122289
ENSG00000174136	RGMB	1920.27	-0.82368	0.0526426	-15.6467	3.50169e-55	2.64804e-53
ENSG00000164220	F2RL2	317.429	-0.823131	0.142278	-5.78536	7.23564e-09	9.47106e-08
ENSG00000106665	CLIP2	1901.46	-0.814402	0.072941	-11.1652	6.03431e-29	2.38694e-27
ENSG00000168672	LRATD2	274.927	-0.81345	0.148446	-5.47977	4.25879e-08	5.06943e-07
ENSG00000137266	SLC22A23	433.239	-0.812418	0.10786	-7.53218	4.98996e-14	9.91273e-13
ENSG00000270049		56.199	-0.810806	0.260132	-3.1169	0.00182763	0.00959838
ENSG00000198743	SLC5A3	1976.57	-0.80963	0.0530561	-15.2599	1.41518e-52	1.01475e-50
ENSG00000171680	PLEKHG5	900.349	-0.807529	0.0766231	-10.539	5.7116e-26	2.03963e-24
ENSG00000106031	HOXA13	92.2515	-0.805964	0.207245	-3.88893	0.000100685	0.000703742
ENSG00000261512		53.7351	-0.804611	0.279512	-2.87863	0.0039941	0.0187691
ENSG00000137962	ARHGAP29	10740.4	-0.804567	0.0447948	-17.9612	3.92296e-72	3.94443e-70
ENSG00000143631	FLG	1236.11	-0.803737	0.116882	-6.87647	6.13532e-12	1.05467e-10
ENSG00000227268	KLLN	40.1234	-0.801518	0.310572	-2.58079	0.00985759	0.0402032
ENSG00000070759	TESK2	39.0904	-0.800982	0.295472	-2.71086	0.00671099	0.0291421
ENSG00000248015		94.8702	-0.799758	0.191467	-4.17699	2.95387e-05	0.000232258
ENSG00000257354		63.3582	-0.799503	0.226235	-3.53394	0.000409411	0.00251316
ENSG00000125378	BMP4	47.7988	-0.799436	0.307312	-2.60138	0.00928493	0.0382228
ENSG00000152217	SETBP1	203.082	-0.798692	0.137229	-5.82013	5.88004e-09	7.793e-08
ENSG00000166289	PLEKHF1	214.488	-0.796176	0.133489	-5.96438	2.45569e-09	3.39198e-08
ENSG00000145555	MYO10	12862.5	-0.794143	0.0644254	-12.3265	6.51861e-35	3.02376e-33
ENSG00000130517	PGPEP1	742.028	-0.793173	0.0896746	-8.84501	9.15229e-19	2.43673e-17
ENSG00000153976	HS3ST3A1	3491.46	-0.791595	0.0428357	-18.4798	3.00348e-76	3.29613e-74
ENSG00000175352	NRIP3	2445.43	-0.789526	0.043071	-18.3308	4.69996e-75	5.06526e-73
ENSG00000257497		43.3226	-0.789406	0.31676	-2.49213	0.0126981	0.0497258
ENSG00000111863	ADTRP	169.273	-0.78838	0.142529	-5.53138	3.17719e-08	3.84294e-07
ENSG00000197565	COL4A6	70.7976	-0.787928	0.23206	-3.39536	0.000685384	0.00401025
ENSG00000183840	GPR39	725.112	-0.787041	0.0965394	-8.15254	3.56349e-16	8.12874e-15
ENSG00000175087	PDIK1L	334.67	-0.785811	0.123345	-6.37086	1.87974e-10	2.85018e-09
ENSG00000103044	HAS3	198.893	-0.784654	0.182626	-4.2965	1.73516e-05	0.000142268
ENSG00000260062	GOLGA2P11	40.3436	-0.784603	0.30829	-2.54502	0.0109272	0.0438014
ENSG00000185630	PBX1	136.876	-0.784119	0.192471	-4.07396	4.62204e-05	0.000349087
ENSG00000102174	PHEX	76.3885	-0.783623	0.224289	-3.49381	0.000476188	0.00289043
ENSG00000080823	MOK	798.135	-0.782779	0.101682	-7.69827	1.37916e-14	2.87627e-13
ENSG00000049759	NEDD4L	10486.4	-0.781942	0.0510009	-15.3319	4.6784e-53	3.39523e-51
ENSG00000277268	LHX1-DT	203.173	-0.779134	0.145783	-5.3445	9.0669e-08	1.04206e-06
ENSG00000138162	TACC2	1352.44	-0.776311	0.0717256	-10.8233	2.66849e-27	1.00057e-25
ENSG00000120068	HOXB8	301.716	-0.775155	0.1131	-6.85369	7.19674e-12	1.23242e-10
ENSG00000236333	TRHDE-AS1	436.68	-0.775096	0.0878588	-8.82206	1.12369e-18	2.96977e-17
ENSG00000119699	TGFB3	174.727	-0.774678	0.142233	-5.44655	5.13557e-08	6.07692e-07
ENSG00000223749	MIR503HG	65.6249	-0.774195	0.233066	-3.32179	0.000894432	0.00507983
ENSG00000124496	TRERF1	1590.82	-0.773419	0.0532265	-14.5307	7.74171e-48	5.01206e-46
ENSG00000154027	AK5	50.6028	-0.773192	0.287525	-2.68913	0.00716375	0.0307423
ENSG00000182578	CSF1R	347.963	-0.772982	0.11093	-6.9682	3.2102e-12	5.6368e-11
ENSG00000126785	RHOJ	141.616	-0.771923	0.24255	-3.18253	0.00145992	0.00784114
ENSG00000213030	CGB8	139.889	-0.771334	0.164698	-4.68331	2.82275e-06	2.66687e-05
ENSG00000079337	RAPGEF3	145.344	-0.768346	0.186651	-4.11649	3.8468e-05	0.00029537
ENSG00000171658	NMRAL2P	178.384	-0.768091	0.173224	-4.43408	9.24661e-06	8.01254e-05
ENSG00000239282	CASTOR1	103.611	-0.76652	0.21207	-3.61447	0.000300959	0.00190873
ENSG00000167371	PRRT2	40.2251	-0.760979	0.291097	-2.61418	0.00894414	0.0370146
ENSG00000151617	EDNRA	199.429	-0.759378	0.147035	-5.1646	2.40948e-07	2.63301e-06
ENSG00000129450	SIGLEC9	45.0208	-0.758799	0.25596	-2.96452	0.00303152	0.0148777
ENSG00000099937	SERPIND1	45.7043	-0.758357	0.290884	-2.60708	0.00913184	0.0376961
ENSG00000162522	KIAA1522	1622.96	-0.757426	0.0492739	-15.3718	2.53213e-53	1.84507e-51
ENSG00000123610	TNFAIP6	58.5348	-0.753988	0.261143	-2.88726	0.00388609	0.0183623
ENSG00000165312	OTUD1	157.021	-0.752709	0.154254	-4.87968	1.06258e-06	1.06764e-05
ENSG00000136630	HLX	149.931	-0.752696	0.181552	-4.1459	3.38475e-05	0.000262468
ENSG00000188766	SPRED3	499.675	-0.752129	0.125446	-5.99565	2.02673e-09	2.81894e-08
ENSG00000111801	BTN3A3	318.83	-0.752062	0.125321	-6.0011	1.9599e-09	2.7302e-08
ENSG00000227467	LINC01537	64.4946	-0.75022	0.287577	-2.60876	0.00908699	0.0375368
ENSG00000253187	HOXA10-AS	173.12	-0.749221	0.153679	-4.87524	1.08677e-06	1.09089e-05
ENSG00000124126	PREX1	1857.62	-0.74892	0.0585758	-12.7855	1.97599e-37	1.00463e-35
ENSG00000121236	TRIM6	476.364	-0.748636	0.115065	-6.50621	7.707e-11	1.20723e-09
ENSG00000253414		64.5464	-0.748367	0.277745	-2.69444	0.00705064	0.0303292
ENSG00000185551	NR2F2	5791.3	-0.747778	0.0387263	-19.3093	4.4853e-83	5.45448e-81
ENSG00000265763	ZNF488	172.594	-0.746398	0.139381	-5.35511	8.55062e-08	9.85868e-07
ENSG00000171889	MIR31HG	199.995	-0.745413	0.125661	-5.93193	2.99401e-09	4.09158e-08
ENSG00000120708	TGFBI	3008.21	-0.744013	0.0450549	-16.5135	2.93529e-61	2.50376e-59
ENSG00000172061	LRRC15	59.2895	-0.743005	0.255771	-2.90496	0.00367302	0.0175213
ENSG00000119669	IRF2BPL	1740.77	-0.741665	0.0471819	-15.7193	1.11602e-55	8.54726e-54
ENSG00000180537	RNF182	400.296	-0.741552	0.121202	-6.11831	9.45727e-10	1.35519e-08
ENSG00000232527	LINC02802	251.562	-0.741352	0.165587	-4.4771	7.56622e-06	6.6688e-05
ENSG00000085117	CD82	2556.63	-0.741299	0.0507107	-14.6182	2.14979e-48	1.41728e-46
ENSG00000173801	JUP	389.132	-0.741207	0.10707	-6.92263	4.43332e-12	7.6944e-11
ENSG00000128578	STRIP2	765.141	-0.740499	0.0758001	-9.7691	1.52797e-22	4.85016e-21
ENSG00000071575	TRIB2	381.237	-0.7404	0.114509	-6.46587	1.00715e-10	1.56265e-09
ENSG00000153234	NR4A2	53.433	-0.740255	0.256685	-2.8839	0.00392779	0.0185204
ENSG00000104419	NDRG1	5502.28	-0.737312	0.0274458	-26.8643	5.73855e-159	1.6394e-156
ENSG00000168306	ACOX2	336.87	-0.736784	0.102898	-7.16032	8.0488e-13	1.46178e-11
ENSG00000128284	APOL3	77.6025	-0.735958	0.273739	-2.68854	0.00717644	0.0307821
ENSG00000130590	SAMD10	129.804	-0.735508	0.214264	-3.43272	0.000597556	0.00352732
ENSG00000118777	ABCG2	144.626	-0.735208	0.164583	-4.46709	7.92909e-06	6.96135e-05
ENSG00000163132	MSX1	379.682	-0.734909	0.106016	-6.93207	4.14739e-12	7.21902e-11
ENSG00000226380		191.174	-0.73407	0.227186	-3.23114	0.00123299	0.00676567
ENSG00000183691	NOG	523.217	-0.733304	0.097832	-7.49554	6.60263e-14	1.30016e-12
ENSG00000026950	BTN3A1	429.534	-0.733287	0.107486	-6.82217	8.9674e-12	1.53126e-10
ENSG00000006468	ETV1	631.756	-0.731624	0.0877237	-8.3401	7.42303e-17	1.75558e-15
ENSG00000152402	GUCY1A2	118.53	-0.728969	0.170184	-4.28342	1.84045e-05	0.000150429
ENSG00000104313	EYA1	93.7472	-0.728517	0.21472	-3.39287	0.000691642	0.00404424
ENSG00000275793	RIMBP3	57.3727	-0.727958	0.273448	-2.66214	0.00776456	0.0329591
ENSG00000230453	ANKRD18B	169.517	-0.725176	0.160157	-4.52791	5.95685e-06	5.31013e-05
ENSG00000101230	ISM1	251.506	-0.722781	0.122151	-5.91709	3.27686e-09	4.46457e-08
ENSG00000244270	RPL32P29	52.0831	-0.717218	0.249593	-2.87355	0.00405884	0.0190435
ENSG00000164742	ADCY1	140.807	-0.716802	0.212362	-3.37537	0.000737167	0.00428261
ENSG00000170456	DENND5B	1124.48	-0.715669	0.0853358	-8.3865	5.00822e-17	1.19864e-15
ENSG00000186635	ARAP1	4591.11	-0.713792	0.0509545	-14.0084	1.38478e-44	8.44857e-43
ENSG00000240184	PCDHGC3	3000.53	-0.713314	0.0618639	-11.5304	9.27344e-31	3.92714e-29
ENSG00000163683	SMIM14	315.47	-0.712636	0.148926	-4.78518	1.70836e-06	1.66651e-05
ENSG00000180263	FGD6	1021.13	-0.712171	0.112968	-6.30417	2.89745e-10	4.33846e-09
ENSG00000233384	CNIH3-AS2	109.349	-0.712045	0.211098	-3.37306	0.000743379	0.00431592
ENSG00000272150	NBPF25P	44.2964	-0.711553	0.272767	-2.60865	0.00909007	0.0375409
ENSG00000158715	SLC45A3	679.94	-0.711342	0.0763122	-9.32148	1.14729e-20	3.33048e-19
ENSG00000169994	MYO7B	51.9879	-0.709781	0.249337	-2.84668	0.00441784	0.0204454
ENSG00000280138		68.2794	-0.709528	0.25034	-2.83426	0.00459324	0.0211646
ENSG00000158321	AUTS2	971.582	-0.708161	0.115138	-6.15054	7.72178e-10	1.11628e-08
ENSG00000111674	ENO2	1475.99	-0.708073	0.0487887	-14.5131	1.0015e-47	6.46055e-46
ENSG00000164300	SERINC5	1121.43	-0.707977	0.0768187	-9.21621	3.07784e-20	8.79284e-19
ENSG00000026652	AGPAT4	421.477	-0.707294	0.169383	-4.1757	2.97076e-05	0.000233484
ENSG00000164796	CSMD3	135.981	-0.706971	0.184737	-3.8269	0.000129767	0.000890411
ENSG00000181467	RAP2B	5197.38	-0.70651	0.0353321	-19.9963	5.93708e-89	7.74315e-87
ENSG00000187266	EPOR	94.8223	-0.705651	0.205336	-3.43658	0.000589115	0.00348092
ENSG00000258791	LINC00520	258.745	-0.704717	0.122876	-5.73517	9.74156e-09	1.25504e-07
ENSG00000167644	C19orf33	141.615	-0.703824	0.165127	-4.26233	2.02306e-05	0.000164235
ENSG00000118407	FILIP1	134.125	-0.703692	0.218476	-3.22091	0.00127786	0.00698419
ENSG00000128512	DOCK4	3338.92	-0.702775	0.142873	-4.9189	8.70339e-07	8.89366e-06
ENSG00000146072	TNFRSF21	4931.06	-0.702217	0.0332279	-21.1334	3.92519e-99	5.98692e-97
ENSG00000286791		62.6014	-0.700497	0.230655	-3.03699	0.0023895	0.0121008
ENSG00000133111	RFXAP	134.919	-0.700064	0.168768	-4.14808	3.35268e-05	0.000260205
ENSG00000102385	DRP2	793.354	-0.699065	0.0674978	-10.3569	3.89519e-25	1.3456e-23
ENSG00000178104	PDE4DIP	4229.01	-0.698817	0.0341678	-20.4525	5.70277e-93	7.89527e-91
ENSG00000237975	FLG-AS1	89.6082	-0.697861	0.218815	-3.18927	0.00142632	0.0076813
ENSG00000111615	KRR1	4260.48	-0.693387	0.0448302	-15.467	5.79761e-54	4.24168e-52
ENSG00000234155	LINC02535	393.314	-0.692649	0.102775	-6.73948	1.58957e-11	2.63193e-10
ENSG00000128342	LIF	2745.06	-0.69247	0.0537735	-12.8775	6.02292e-38	3.11496e-36
ENSG00000026751	SLAMF7	731.344	-0.690645	0.102154	-6.76082	1.37217e-11	2.29093e-10
ENSG00000011201	ANOS1	1270.59	-0.690403	0.0753134	-9.16707	4.86064e-20	1.3755e-18
ENSG00000105516	DBP	85.8575	-0.68937	0.230459	-2.99129	0.00277799	0.0137853
ENSG00000249279	LINC02057	54.9498	-0.687713	0.254342	-2.70389	0.00685331	0.0296291
ENSG00000058866	DGKG	315.882	-0.686866	0.1365	-5.03197	4.85463e-07	5.16088e-06
ENSG00000122778	KIAA1549	1600.5	-0.686706	0.0604576	-11.3585	6.72996e-30	2.77176e-28
ENSG00000250786	SNHG18	176.642	-0.685414	0.154274	-4.44283	8.87847e-06	7.73076e-05
ENSG00000204685	STARD7-AS1	73.8951	-0.684267	0.21073	-3.24713	0.00116575	0.00642607
ENSG00000171346	KRT15	299.067	-0.68344	0.147062	-4.64728	3.36345e-06	3.12521e-05
ENSG00000135119	RNFT2	74.9623	-0.681819	0.267515	-2.54872	0.010812	0.0433973
ENSG00000271605	MILR1	203.851	-0.681317	0.156772	-4.34591	1.387e-05	0.000116108
ENSG00000235180	LINC00601	65.9815	-0.681095	0.227243	-2.9972	0.00272468	0.0135688
ENSG00000026508	CD44	36685.7	-0.681034	0.0250775	-27.1571	2.08585e-162	6.05502e-160
ENSG00000258659	TRIM34	121.471	-0.679889	0.198746	-3.42089	0.00062416	0.00367112
ENSG00000149571	KIRREL3	54.7797	-0.677642	0.266577	-2.54202	0.0110215	0.04413
ENSG00000169432	SCN9A	121.652	-0.677296	0.220096	-3.07728	0.00208898	0.0107884
ENSG00000259807		85.8304	-0.676361	0.197565	-3.42348	0.000618239	0.00363867
ENSG00000158301	GPRASP2	586.749	-0.67441	0.0764545	-8.82106	1.13383e-18	2.99217e-17
ENSG00000116396	KCNC4	234.226	-0.674126	0.153187	-4.40068	1.07913e-05	9.25706e-05
ENSG00000182612	TSPAN10	169.572	-0.674106	0.142251	-4.73884	2.14948e-06	2.05997e-05
ENSG00000134253	TRIM45	187.098	-0.671172	0.155314	-4.32138	1.55059e-05	0.000128192
ENSG00000196535	MYO18A	2387.5	-0.670966	0.0587994	-11.4111	3.68051e-30	1.52631e-28
ENSG00000140563	MCTP2	303.352	-0.668249	0.142163	-4.70059	2.59407e-06	2.45986e-05
ENSG00000158813	EDA	97.9145	-0.668022	0.242764	-2.75173	0.00592805	0.0262467
ENSG00000182158	CREB3L2	5051.49	-0.665456	0.0425714	-15.6315	4.44026e-55	3.32983e-53
ENSG00000183780	SLC35F3	304.327	-0.663573	0.100842	-6.5803	4.69487e-11	7.45793e-10
ENSG00000186517	ARHGAP30	811.551	-0.663114	0.0790437	-8.38921	4.89436e-17	1.17295e-15
ENSG00000073756	PTGS2	187.274	-0.662815	0.162911	-4.06857	4.73028e-05	0.000355769
ENSG00000105792	CFAP69	77.0551	-0.660931	0.249814	-2.64569	0.00815237	0.0342739
ENSG00000123384	LRP1	3692.13	-0.659686	0.0920175	-7.16914	7.54726e-13	1.37346e-11
ENSG00000175793	SFN	398.312	-0.659614	0.112788	-5.84826	4.96736e-09	6.62733e-08
ENSG00000119986	AVPI1	419.017	-0.659244	0.0877069	-7.51644	5.62864e-14	1.11692e-12
ENSG00000284930		57.8433	-0.657565	0.260847	-2.52088	0.0117061	0.0463965
ENSG00000154608	CEP170P1	82.9686	-0.657357	0.248955	-2.64047	0.00827911	0.0346932
ENSG00000129422	MTUS1	596.326	-0.656159	0.107205	-6.12058	9.32371e-10	1.33818e-08
ENSG00000225206	MIR137HG	123.754	-0.655982	0.176923	-3.70773	0.000209126	0.0013787
ENSG00000197261	C6orf141	248.157	-0.654991	0.12805	-5.11512	3.13543e-07	3.39335e-06
ENSG00000151474	FRMD4A	3047.62	-0.653015	0.160476	-4.06923	4.71693e-05	0.000355094
ENSG00000251127		130.519	-0.652715	0.163828	-3.98415	6.77212e-05	0.000492662
ENSG00000137809	ITGA11	960.241	-0.652057	0.148829	-4.38124	1.18005e-05	0.000100182
ENSG00000121039	RDH10	615.565	-0.650633	0.148967	-4.36762	1.25606e-05	0.000106135
ENSG00000143479	DYRK3	1909.51	-0.649878	0.0479218	-13.5612	6.79864e-42	3.89688e-40
ENSG00000162618	ADGRL4	4208.54	-0.648568	0.0409071	-15.8547	1.3054e-56	1.01269e-54
ENSG00000135842	NIBAN1	2570.32	-0.646889	0.0520985	-12.4166	2.12304e-35	9.97664e-34
ENSG00000173193	PARP14	1170.15	-0.645334	0.0962455	-6.70508	2.01295e-11	3.31162e-10
ENSG00000127920	GNG11	1682.62	-0.644199	0.0512907	-12.5598	3.51352e-36	1.6999e-34
ENSG00000185420	SMYD3	807.728	-0.643398	0.0808683	-7.95612	1.77518e-15	3.868e-14
ENSG00000146242	TPBG	4364.88	-0.641184	0.0345839	-18.54	9.82911e-77	1.0853e-74
ENSG00000128849	CGNL1	499.578	-0.641102	0.0912501	-7.02577	2.12891e-12	3.77128e-11
ENSG00000174791	RIN1	1567.67	-0.640537	0.0506627	-12.6432	1.22034e-36	6.10102e-35
ENSG00000168517	HEXIM2	183.124	-0.640034	0.14106	-4.53731	5.69752e-06	5.09156e-05
ENSG00000138675	FGF5	458.61	-0.638285	0.179551	-3.55489	0.000378135	0.00233711
ENSG00000185862	EVI2B	270.069	-0.637736	0.124634	-5.11687	3.10641e-07	3.36397e-06
ENSG00000254122	PCDHGB7	127.447	-0.6361	0.182874	-3.47835	0.000504514	0.00303992
ENSG00000162636	FAM102B	779.723	-0.634891	0.07327	-8.66508	4.51184e-18	1.14533e-16
ENSG00000184232	OAF	3699.53	-0.633735	0.0361285	-17.5411	6.9542e-69	6.65753e-67
ENSG00000170345	FOS	99.5422	-0.633618	0.236155	-2.68305	0.00729532	0.031225
ENSG00000185909	KLHDC8B	74.1042	-0.632613	0.241105	-2.62381	0.0086952	0.0362008
ENSG00000078399	HOXA9	1034.78	-0.631777	0.0611532	-10.331	5.09994e-25	1.75169e-23
ENSG00000213658	LAT	807.916	-0.630338	0.082822	-7.61076	2.72495e-14	5.57313e-13
ENSG00000139793	MBNL2	1786.57	-0.628969	0.0566837	-11.0961	1.31015e-28	5.13728e-27
ENSG00000273033	LINC02035	106.876	-0.628899	0.206855	-3.04028	0.00236356	0.0119796
ENSG00000102048	ASB9	123.213	-0.628818	0.236589	-2.65785	0.00786408	0.0333187
ENSG00000144959	NCEH1	10458.9	-0.628285	0.0371734	-16.9015	4.38977e-64	3.99025e-62
ENSG00000264207		77.4031	-0.626752	0.202761	-3.09108	0.00199431	0.0103529
ENSG00000262001	DLGAP1-AS2	111.734	-0.625944	0.175886	-3.5588	0.000372549	0.00230813
ENSG00000151012	SLC7A11	6578	-0.625377	0.0477067	-13.1088	2.93266e-39	1.5803e-37
ENSG00000005379	TSPOAP1	262.16	-0.624502	0.168791	-3.69986	0.00021572	0.00141905
ENSG00000136114	THSD1	473.148	-0.624324	0.0831529	-7.50814	5.9975e-14	1.18749e-12
ENSG00000114268	PFKFB4	1035.68	-0.624277	0.0866744	-7.20255	5.90962e-13	1.08754e-11
ENSG00000132669	RIN2	2716.63	-0.623701	0.0369411	-16.8836	5.93675e-64	5.34248e-62
ENSG00000204514	ZNF814	98.947	-0.623372	0.210556	-2.9606	0.0030704	0.0150288
ENSG00000259985		89.772	-0.623235	0.193039	-3.22854	0.00124424	0.00681491
ENSG00000172986	GXYLT2	396.326	-0.623202	0.109835	-5.674	1.39504e-08	1.76817e-07
ENSG00000117152	RGS4	7668.55	-0.622406	0.0381736	-16.3046	9.14963e-60	7.38453e-58
ENSG00000116668	SWT1	128	-0.619254	0.161258	-3.84015	0.000122959	0.000847901
ENSG00000204767	INSYN2B	1394.42	-0.617785	0.0695394	-8.88394	6.45305e-19	1.7283e-17
ENSG00000101935	AMMECR1	1104.79	-0.616388	0.0679251	-9.07453	1.14173e-19	3.18093e-18
ENSG00000084731	KIF3C	1247.34	-0.615702	0.0820985	-7.49955	6.40355e-14	1.26372e-12
ENSG00000115756	HPCAL1	6688.39	-0.61568	0.0307581	-20.0168	3.93031e-89	5.16333e-87
ENSG00000144749	LRIG1	1476.03	-0.615374	0.0607093	-10.1364	3.8089e-24	1.26949e-22
ENSG00000167106	FAM102A	1086.82	-0.614803	0.12571	-4.89065	1.00504e-06	1.01394e-05
ENSG00000106089	STX1A	1149.51	-0.614343	0.0909038	-6.75817	1.39749e-11	2.33106e-10
ENSG00000186376	ZNF75D	90.5422	-0.613643	0.243415	-2.52098	0.0117029	0.0463942
ENSG00000132561	MATN2	259.314	-0.613428	0.141358	-4.33952	1.42792e-05	0.000119145
ENSG00000020633	RUNX3	1012.06	-0.612154	0.126488	-4.83964	1.30074e-06	1.2863e-05
ENSG00000140961	OSGIN1	276.382	-0.611933	0.111465	-5.48993	4.02087e-08	4.79573e-07
ENSG00000263155	MYZAP	89.9748	-0.609589	0.221036	-2.75787	0.00581787	0.0258097
ENSG00000152894	PTPRK	8660.35	-0.609554	0.0552491	-11.0328	2.65393e-28	1.02943e-26
ENSG00000153132	CLGN	152.98	-0.609327	0.167995	-3.62704	0.000286686	0.00182712
ENSG00000107551	RASSF4	265.211	-0.608604	0.14399	-4.22672	2.3712e-05	0.000189928
ENSG00000049246	PER3	555.922	-0.608202	0.109202	-5.56953	2.55423e-08	3.13795e-07
ENSG00000070366	SMG6	2147.21	-0.606749	0.0797301	-7.61003	2.74024e-14	5.59806e-13
ENSG00000172828	CES3	91.1218	-0.605599	0.217688	-2.78196	0.00540317	0.0242762
ENSG00000133247	KMT5C	157.997	-0.605102	0.155138	-3.9004	9.60326e-05	0.000672789
ENSG00000205413	SAMD9	1207.63	-0.604228	0.0637627	-9.47619	2.63741e-21	7.91136e-20
ENSG00000072657	TRHDE	1891.12	-0.603933	0.0914395	-6.60472	3.98259e-11	6.36013e-10
ENSG00000059758	CDK17	3774.1	-0.602414	0.0524423	-11.4872	1.53041e-30	6.45065e-29
ENSG00000143512	HHIPL2	128.386	-0.602015	0.165248	-3.64311	0.000269366	0.00172812
ENSG00000287839		63.8868	-0.601122	0.225234	-2.66888	0.00761053	0.0324176
ENSG00000163235	TGFA	1608.75	-0.600856	0.0883024	-6.80453	1.01379e-11	1.71971e-10
ENSG00000177706	FAM20C	2628.99	-0.600534	0.0488199	-12.301	8.94365e-35	4.12738e-33
ENSG00000178764	ZHX2	281.432	-0.600121	0.129863	-4.6212	3.81527e-06	3.5088e-05
ENSG00000267121		253.688	-0.59918	0.127864	-4.68606	2.78514e-06	2.63549e-05
ENSG00000157227	MMP14	40198	-0.598998	0.020895	-28.6671	9.81911e-181	3.33442e-178
ENSG00000169607	CKAP2L	3927.75	-0.598405	0.0458192	-13.0601	5.56234e-39	2.97065e-37
ENSG00000142765	SYTL1	88.4352	-0.597894	0.211372	-2.82863	0.00467475	0.0214907
ENSG00000172461	FUT9	161.877	-0.597614	0.146711	-4.07341	4.63306e-05	0.000349676
ENSG00000162493	PDPN	958.566	-0.597412	0.0620208	-9.63245	5.83247e-22	1.80676e-20
ENSG00000198795	ZNF521	371.055	-0.597036	0.218042	-2.73817	0.0061783	0.0271538
ENSG00000183655	KLHL25	180.476	-0.596755	0.172703	-3.45539	0.0005495	0.00327517
ENSG00000145860	RNF145	8682.55	-0.59639	0.0345858	-17.2438	1.24541e-66	1.16139e-64
ENSG00000171517	LPAR3	576.713	-0.594946	0.0842675	-7.0602	1.66258e-12	2.96856e-11
ENSG00000111335	OAS2	148.337	-0.594757	0.190766	-3.11772	0.00182253	0.00957442
ENSG00000169126	ARMC4	159.636	-0.591946	0.216468	-2.73456	0.00624629	0.0273863
ENSG00000129514	FOXA1	129.375	-0.590999	0.213575	-2.76718	0.00565435	0.0251788
ENSG00000080819	CPOX	1942.33	-0.589741	0.0478051	-12.3364	5.77086e-35	2.68382e-33
ENSG00000271254		730.649	-0.58933	0.0789118	-7.46821	8.12959e-14	1.59213e-12
ENSG00000091073	DTX2	925.199	-0.587702	0.0838545	-7.00859	2.40736e-12	4.25199e-11
ENSG00000162407	PLPP3	360.036	-0.587336	0.108789	-5.39888	6.70589e-08	7.80172e-07
ENSG00000078269	SYNJ2	6447.45	-0.586825	0.035792	-16.3954	2.06137e-60	1.69409e-58
ENSG00000173727		178.054	-0.58602	0.224336	-2.61224	0.00899512	0.0371999
ENSG00000182568	SATB1	843.989	-0.584324	0.143195	-4.08063	4.49147e-05	0.000339939
ENSG00000170909	OSCAR	164.722	-0.584137	0.157463	-3.70967	0.000207528	0.00136967
ENSG00000156804	FBXO32	848.304	-0.583122	0.0793932	-7.34473	2.06176e-13	3.92257e-12
ENSG00000177427	MIEF2	178.525	-0.583065	0.147891	-3.94253	8.06251e-05	0.000577664
ENSG00000185361	TNFAIP8L1	616.044	-0.582929	0.0817882	-7.1273	1.0236e-12	1.84782e-11
ENSG00000057019	DCBLD2	33527.4	-0.582225	0.0536791	-10.8464	2.07411e-27	7.82596e-26
ENSG00000172927	MYEOV	244.258	-0.581965	0.157384	-3.69774	0.000217525	0.00142779
ENSG00000138944	SHISAL1	523.525	-0.581861	0.0821272	-7.08487	1.39174e-12	2.49487e-11
ENSG00000271425	NBPF10	442.29	-0.581347	0.190901	-3.04529	0.00232459	0.0118153
ENSG00000164520	RAET1E	248.394	-0.581336	0.13973	-4.16041	3.17673e-05	0.000248694
ENSG00000196517	SLC6A9	805.546	-0.580723	0.0783729	-7.40974	1.26545e-13	2.44373e-12
ENSG00000167964	RAB26	153.589	-0.580645	0.167483	-3.46689	0.000526517	0.0031514
ENSG00000180340	FZD2	1143.06	-0.580632	0.0584075	-9.94104	2.75938e-23	9.02971e-22
ENSG00000198695	MT-ND6	7009.8	-0.580054	0.226357	-2.56256	0.0103902	0.042061
ENSG00000249751	ECSCR	320.607	-0.579272	0.0982814	-5.89402	3.76917e-09	5.0929e-08
ENSG00000225138	SLC9A3-AS1	318.012	-0.578939	0.109495	-5.28737	1.24089e-07	1.40817e-06
ENSG00000169548	ZNF280A	84.2139	-0.578727	0.213487	-2.71083	0.00671153	0.0291421
ENSG00000130052	STARD8	331.403	-0.578195	0.113748	-5.08311	3.71313e-07	3.99217e-06
ENSG00000064309	CDON	434.998	-0.577796	0.15237	-3.79207	0.0001494	0.00101238
ENSG00000105856	HBP1	830.562	-0.577082	0.0841321	-6.85925	6.92246e-12	1.18658e-10
ENSG00000189001	SBSN	1128.79	-0.575712	0.0602977	-9.54784	1.32433e-21	4.04674e-20
ENSG00000143847	PPFIA4	178.475	-0.574617	0.212452	-2.7047	0.00683663	0.0295783
ENSG00000181982	CCDC149	116.611	-0.574593	0.216072	-2.65927	0.00783112	0.0331868
ENSG00000266094	RASSF5	369.934	-0.574515	0.10073	-5.70349	1.17381e-08	1.50365e-07
ENSG00000111424	VDR	1165.6	-0.574337	0.0639913	-8.97524	2.82743e-19	7.74552e-18
ENSG00000082458	DLG3	431.628	-0.574056	0.10436	-5.50075	3.78182e-08	4.53465e-07
ENSG00000183023	SLC8A1	324.292	-0.573174	0.126661	-4.52527	6.03191e-06	5.37437e-05
ENSG00000229656	ITGB1-DT	106.052	-0.572691	0.172519	-3.31958	0.000901538	0.00511535
ENSG00000169220	RGS14	409.114	-0.571991	0.0975044	-5.86631	4.45595e-09	5.96712e-08
ENSG00000101236	RNF24	1619.13	-0.571962	0.0556932	-10.2699	9.63372e-25	3.27147e-23
ENSG00000214888		318.75	-0.571921	0.10809	-5.29115	1.21549e-07	1.38109e-06
ENSG00000138434	ITPRID2	8980.34	-0.571511	0.099473	-5.74538	9.17126e-09	1.18666e-07
ENSG00000260920		87.0104	-0.571477	0.190545	-2.99917	0.0027072	0.0134895
ENSG00000100784	RPS6KA5	257.607	-0.571402	0.150124	-3.8062	0.000141121	0.000960262
ENSG00000147509	RGS20	590.202	-0.571161	0.105577	-5.4099	6.30587e-08	7.36489e-07
ENSG00000157680	DGKI	514.5	-0.571088	0.112302	-5.08527	3.67111e-07	3.95171e-06
ENSG00000171206	TRIM8	3593.34	-0.56924	0.0412749	-13.7914	2.8694e-43	1.71573e-41
ENSG00000196628	TCF4	681.621	-0.569015	0.133025	-4.27749	1.89014e-05	0.00015421
ENSG00000154102	C16orf74	304.445	-0.568662	0.116876	-4.8655	1.14169e-06	1.14157e-05
ENSG00000186834	HEXIM1	3757.34	-0.566251	0.0320019	-17.6943	4.63924e-70	4.51335e-68
ENSG00000280385		180.203	-0.565716	0.153272	-3.69093	0.000223439	0.00146129
ENSG00000259820		95.9186	-0.565518	0.196869	-2.87256	0.00407164	0.0190787
ENSG00000157240	FZD1	752.92	-0.565437	0.0654384	-8.64074	5.58481e-18	1.40975e-16
ENSG00000099250	NRP1	30799.3	-0.563751	0.0518791	-10.8666	1.66227e-27	6.3117e-26
ENSG00000138764	CCNG2	545.595	-0.563652	0.0937059	-6.01512	1.79757e-09	2.5138e-08
ENSG00000131019	ULBP3	579.76	-0.563601	0.0861109	-6.54506	5.94726e-11	9.38115e-10
ENSG00000186470	BTN3A2	1006.96	-0.563518	0.0788705	-7.14485	9.00942e-13	1.6313e-11
ENSG00000144061	NPHP1	83.5969	-0.563139	0.205773	-2.7367	0.00620594	0.0272559
ENSG00000133134	BEX2	97.5387	-0.562623	0.178921	-3.14453	0.00166352	0.00881885
ENSG00000119714	GPR68	258.951	-0.562063	0.115988	-4.84586	1.26065e-06	1.25009e-05
ENSG00000084764	MAPRE3	626.69	-0.560299	0.0738642	-7.58553	3.31132e-14	6.6888e-13
ENSG00000109063	MYH3	169.515	-0.559711	0.205536	-2.72317	0.0064658	0.0282318
ENSG00000104432	IL7	97	-0.559641	0.222873	-2.51104	0.0120377	0.0475744
ENSG00000167676	PLIN4	152.901	-0.55948	0.191813	-2.91681	0.00353636	0.0169772
ENSG00000118900	UBN1	3664.09	-0.559233	0.0501256	-11.1566	6.64642e-29	2.6233e-27
ENSG00000186684	CYP27C1	251.48	-0.559195	0.123405	-4.53136	5.8605e-06	5.22682e-05
ENSG00000198626	RYR2	256.473	-0.559007	0.171821	-3.25342	0.00114026	0.00629717
ENSG00000198910	L1CAM	837.986	-0.557543	0.093825	-5.94237	2.80932e-09	3.85088e-08
ENSG00000198786	MT-ND5	29307.3	-0.557013	0.170466	-3.26759	0.00108466	0.00603082
ENSG00000153714	LURAP1L	864.334	-0.556185	0.0613474	-9.06615	1.23297e-19	3.42982e-18
ENSG00000152804	HHEX	114.609	-0.555357	0.165626	-3.35308	0.000799169	0.00460418
ENSG00000100985	MMP9	99.0611	-0.554579	0.199903	-2.77424	0.00553309	0.0247661
ENSG00000171604	CXXC5	729.179	-0.554455	0.0797374	-6.95351	3.56296e-12	6.22584e-11
ENSG00000152104	PTPN14	11750.5	-0.553153	0.134568	-4.11059	3.94652e-05	0.000301996
ENSG00000285106		258.76	-0.552239	0.126207	-4.37566	1.21067e-05	0.000102395
ENSG00000211459	MT-RNR1	41055.6	-0.551803	0.216206	-2.55221	0.0107042	0.0430513
ENSG00000170485	NPAS2	2339.7	-0.5515	0.0815389	-6.76364	1.34569e-11	2.24882e-10
ENSG00000156384	SFR1	449.746	-0.551435	0.0948918	-5.8112	6.20279e-09	8.19661e-08
ENSG00000160888	IER2	3654.23	-0.551218	0.0366211	-15.0519	3.35287e-51	2.32992e-49
ENSG00000272841	MAP3K4-AS1	85.5328	-0.550858	0.208522	-2.64172	0.00824856	0.0346199
ENSG00000152409	JMY	568.981	-0.550262	0.0908159	-6.05909	1.36896e-09	1.93852e-08
ENSG00000138835	RGS3	1129.85	-0.549823	0.0636539	-8.6377	5.73575e-18	1.44381e-16
ENSG00000137177	KIF13A	2696.82	-0.549359	0.0436503	-12.5855	2.53843e-36	1.23812e-34
ENSG00000273812		107.566	-0.548986	0.195192	-2.81255	0.00491506	0.0224123
ENSG00000067798	NAV3	1593.75	-0.548657	0.0878806	-6.24321	4.28689e-10	6.31903e-09
ENSG00000080298	RFX3	202.343	-0.548564	0.163176	-3.3618	0.000774363	0.00447415
ENSG00000007384	RHBDF1	1221.88	-0.548526	0.0590955	-9.28202	1.66289e-20	4.79627e-19
ENSG00000166922	SCG5	2327.77	-0.54836	0.0461192	-11.8901	1.3331e-32	5.89512e-31
ENSG00000133056	PIK3C2B	136.409	-0.547802	0.183887	-2.97901	0.0028918	0.0142907
ENSG00000185924	RTN4RL1	123.469	-0.546525	0.188946	-2.8925	0.00382192	0.0181161
ENSG00000011422	PLAUR	5411.35	-0.544959	0.0342846	-15.8952	6.84516e-57	5.3333e-55
ENSG00000153294	ADGRF4	396.596	-0.544424	0.0990656	-5.4956	3.89394e-08	4.65669e-07
ENSG00000198948	MFAP3L	322.919	-0.544368	0.146656	-3.71188	0.000205723	0.00135876
ENSG00000158286	RNF207	158.815	-0.544365	0.197656	-2.7541	0.00588536	0.0260838
ENSG00000164938	TP53INP1	355.311	-0.543839	0.105519	-5.15393	2.55079e-07	2.779e-06
ENSG00000001461	NIPAL3	1855.01	-0.543724	0.0497808	-10.9224	9.01191e-28	3.43636e-26
ENSG00000102312	PORCN	1901.08	-0.543613	0.0592907	-9.16861	4.79174e-20	1.35822e-18
ENSG00000286058		153.547	-0.543559	0.194676	-2.79212	0.00523644	0.0236086
ENSG00000115963	RND3	4320.74	-0.543111	0.035008	-15.5139	2.79402e-54	2.06094e-52
ENSG00000240694	PNMA2	584.262	-0.54232	0.0953237	-5.68924	1.27604e-08	1.62535e-07
ENSG00000087253	LPCAT2	1381.39	-0.540906	0.099489	-5.43684	5.42331e-08	6.36717e-07
ENSG00000171617	ENC1	3616.83	-0.540132	0.053537	-10.089	6.18217e-24	2.04911e-22
ENSG00000123080	CDKN2C	1443.65	-0.540054	0.057296	-9.42568	4.27334e-21	1.27548e-19
ENSG00000198768	APCDD1L	165.362	-0.538011	0.173601	-3.09912	0.00194096	0.0100963
ENSG00000135750	KCNK1	208.565	-0.537754	0.139494	-3.85504	0.00011571	0.000801904
ENSG00000132429	POPDC3	1033.98	-0.536788	0.0606272	-8.85392	8.44986e-19	2.25304e-17
ENSG00000003249	DBNDD1	145.612	-0.536688	0.183644	-2.92244	0.00347304	0.0167178
ENSG00000162591	MEGF6	171.157	-0.536449	0.208378	-2.57441	0.0100412	0.0408316
ENSG00000107882	SUFU	900.459	-0.535982	0.069265	-7.73813	1.00887e-14	2.13118e-13
ENSG00000130513	GDF15	10992.7	-0.535738	0.0315438	-16.9839	1.08042e-64	9.92114e-63
ENSG00000174804	FZD4	522.597	-0.535025	0.0890509	-6.00808	1.87729e-09	2.62325e-08
ENSG00000134363	FST	3975.08	-0.534656	0.0513083	-10.4205	1.99987e-25	6.98905e-24
ENSG00000198105	ZNF248	347.62	-0.533585	0.149603	-3.56668	0.000361527	0.00224992
ENSG00000171444	MCC	875.123	-0.532359	0.079927	-6.66057	2.72762e-11	4.41467e-10
ENSG00000140199	SLC12A6	1215.98	-0.531293	0.0787831	-6.74374	1.54359e-11	2.55816e-10
ENSG00000204388	HSPA1B	5020.76	-0.530183	0.0399279	-13.2785	3.08404e-40	1.70265e-38
ENSG00000118564	FBXL5	2451.03	-0.529926	0.0424304	-12.4893	8.53752e-36	4.06503e-34
ENSG00000132357	CARD6	366.478	-0.529825	0.101017	-5.2449	1.56367e-07	1.75454e-06
ENSG00000143842	SOX13	455.713	-0.529206	0.107365	-4.92903	8.26405e-07	8.48561e-06
ENSG00000205213	LGR4	858.591	-0.529204	0.0663551	-7.97532	1.51986e-15	3.33998e-14
ENSG00000128340	RAC2	6237.96	-0.528949	0.0373645	-14.1565	1.70376e-45	1.05376e-43
ENSG00000164683	HEY1	90.4338	-0.528061	0.190753	-2.76829	0.00563509	0.0251275
ENSG00000148700	ADD3	1929.21	-0.526954	0.0697785	-7.55181	4.29255e-14	8.55562e-13
ENSG00000248905	FMN1	894.579	-0.526949	0.103698	-5.08158	3.743e-07	4.01948e-06
ENSG00000134470	IL15RA	196.696	-0.525936	0.171502	-3.06665	0.00216472	0.011138
ENSG00000196689	TRPV1	113.996	-0.525644	0.199297	-2.63749	0.00835212	0.0349422
ENSG00000165879	FRAT1	102.03	-0.524978	0.176941	-2.96696	0.00300755	0.0147896
ENSG00000232593	KANTR	137.808	-0.52345	0.171983	-3.04361	0.00233757	0.0118722
ENSG00000214900	LINC01588	183.181	-0.523448	0.164932	-3.17373	0.00150494	0.00805891
ENSG00000225190	PLEKHM1	1368.19	-0.522482	0.0842032	-6.20501	5.46924e-10	8.01591e-09
ENSG00000157214	STEAP2	342.388	-0.521567	0.137645	-3.78922	0.000151122	0.0010229
ENSG00000115884	SDC1	13127.1	-0.521427	0.0235946	-22.0994	3.20128e-108	5.23787e-106
ENSG00000158201	ABHD3	338.841	-0.52085	0.111821	-4.65791	3.19435e-06	2.9804e-05
ENSG00000175906	ARL4D	317.312	-0.520206	0.102362	-5.08201	3.73452e-07	4.01277e-06
ENSG00000288187		218.9	-0.519779	0.130898	-3.97087	7.16102e-05	0.000518023
ENSG00000139722	VPS37B	3644.76	-0.517094	0.0338613	-15.2709	1.19459e-52	8.63466e-51
ENSG00000253159	PCDHGA12	232.449	-0.516383	0.135714	-3.80492	0.000141849	0.00096376
ENSG00000104290	FZD3	313.525	-0.515598	0.177895	-2.89832	0.00375164	0.0178441
ENSG00000254531		191.08	-0.515032	0.14067	-3.66128	0.000250959	0.00162065
ENSG00000171843	MLLT3	824.154	-0.514759	0.0966946	-5.32355	1.01761e-07	1.16507e-06
ENSG00000187800	PEAR1	479.072	-0.514195	0.0927252	-5.54536	2.93346e-08	3.58185e-07
ENSG00000226137	BAIAP2-DT	450.089	-0.511921	0.0894496	-5.72301	1.04653e-08	1.34539e-07
ENSG00000126106	TMEM53	146.762	-0.511734	0.161047	-3.17755	0.00148524	0.0079676
ENSG00000123836	PFKFB2	129.651	-0.51164	0.189204	-2.70417	0.00684752	0.0296112
ENSG00000111276	CDKN1B	985.484	-0.510525	0.0581017	-8.78674	1.53957e-18	4.03335e-17
ENSG00000224660	SH3BP5-AS1	98.0881	-0.509805	0.182313	-2.79631	0.00516894	0.0233862
ENSG00000114270	COL7A1	688.082	-0.508743	0.12521	-4.06312	4.84216e-05	0.000362819
ENSG00000173548	SNX33	1382.28	-0.50834	0.0513151	-9.90624	3.91084e-23	1.26824e-21
ENSG00000255874	PRECSIT	880.579	-0.506513	0.0594136	-8.5252	1.52544e-17	3.74045e-16
ENSG00000113721	PDGFRB	603.377	-0.505629	0.122113	-4.14067	3.46296e-05	0.00026807
ENSG00000160570	DEDD2	767.5	-0.505129	0.0804916	-6.27554	3.48418e-10	5.17823e-09
ENSG00000204366	ZBTB12	570.104	-0.504431	0.0755899	-6.67326	2.50181e-11	4.0749e-10
ENSG00000198846	TOX	251.744	-0.50237	0.122654	-4.09582	4.20677e-05	0.000320277
ENSG00000049130	KITLG	1192.43	-0.502017	0.0622578	-8.06352	7.41265e-16	1.6573e-14
ENSG00000138639	ARHGAP24	200.023	-0.501381	0.135578	-3.6981	0.000217216	0.00142681
ENSG00000117155	SSX2IP	1474.97	-0.500436	0.0687098	-7.28333	3.25676e-13	6.08673e-12
ENSG00000110046	ATG2A	1358.22	-0.500044	0.0745348	-6.70886	1.96148e-11	3.2299e-10
ENSG00000165959	CLMN	636.281	-0.498608	0.0796576	-6.2594	3.8647e-10	5.71706e-09
ENSG00000126001	CEP250	3957.66	-0.498085	0.0735274	-6.77414	1.25152e-11	2.09339e-10
ENSG00000161642	ZNF385A	428.623	-0.497995	0.102226	-4.87152	1.10742e-06	1.10976e-05
ENSG00000225968	ELFN1	178.334	-0.496404	0.139197	-3.5662	0.000362194	0.00225329
ENSG00000104332	SFRP1	808.62	-0.49631	0.0615004	-8.07004	7.02771e-16	1.57319e-14
ENSG00000198363	ASPH	37984.3	-0.496271	0.0235578	-21.0661	1.62807e-98	2.44184e-96
ENSG00000071246	VASH1	278.89	-0.496011	0.123702	-4.00971	6.07926e-05	0.000447869
ENSG00000119630	PGF	1255.76	-0.495625	0.0605919	-8.17972	2.84507e-16	6.523e-15
ENSG00000104783	KCNN4	1978.43	-0.495546	0.0428542	-11.5635	6.30697e-31	2.67719e-29
ENSG00000113580	NR3C1	6498.75	-0.495531	0.0459271	-10.7895	3.8582e-27	1.43175e-25
ENSG00000168264	IRF2BP2	3569.01	-0.495095	0.0518593	-9.54689	1.33642e-21	4.07676e-20
ENSG00000169814	BTD	961.827	-0.494866	0.0651131	-7.6001	2.95892e-14	6.01747e-13
ENSG00000169914	OTUD3	556.794	-0.494719	0.0862347	-5.73689	9.64314e-09	1.24325e-07
ENSG00000171951	SCG2	297.427	-0.493048	0.113661	-4.33788	1.43866e-05	0.000119931
ENSG00000168140	VASN	648.389	-0.492991	0.0785804	-6.27371	3.52536e-10	5.23078e-09
ENSG00000117114	ADGRL2	2522.1	-0.492225	0.0769074	-6.40022	1.55149e-10	2.36842e-09
ENSG00000165171	METTL27	258.951	-0.490256	0.119563	-4.1004	4.12438e-05	0.000314537
ENSG00000197415	VEPH1	2035.69	-0.490219	0.0551263	-8.89266	5.96621e-19	1.60269e-17
ENSG00000196754	S100A2	3391.66	-0.490195	0.0460707	-10.6401	1.93991e-26	7.03923e-25
ENSG00000229124	VIM-AS1	255.391	-0.489921	0.112248	-4.36462	1.27346e-05	0.000107383
ENSG00000219481	NBPF1	1073.03	-0.489718	0.0587387	-8.33724	7.60477e-17	1.79385e-15
ENSG00000124313	IQSEC2	292.322	-0.48937	0.145941	-3.3532	0.000798834	0.00460372
ENSG00000188859	FAM78B	165.533	-0.489332	0.158568	-3.08595	0.00202906	0.0105175
ENSG00000198879	SFMBT2	155.654	-0.489173	0.163073	-2.99972	0.00270229	0.013471
ENSG00000231345	BEND3P1	148.651	-0.488771	0.146119	-3.34501	0.000822794	0.00472365
ENSG00000205212	CCDC144NL	402.136	-0.48835	0.112157	-4.35415	1.33582e-05	0.000112242
ENSG00000130304	SLC27A1	328.707	-0.488292	0.110954	-4.40086	1.07822e-05	9.25405e-05
ENSG00000128606	LRRC17	1037.4	-0.488267	0.0676931	-7.21295	5.47535e-13	1.00969e-11
ENSG00000132749	TESMIN	195.962	-0.487539	0.143426	-3.39923	0.000675759	0.00395651
ENSG00000166348	USP54	875.685	-0.487352	0.122109	-3.99112	6.57618e-05	0.000480155
ENSG00000109099	PMP22	1148.56	-0.487037	0.0709569	-6.86383	6.70362e-12	1.15016e-10
ENSG00000143669	LYST	492.655	-0.486884	0.177934	-2.73631	0.00621315	0.0272809
ENSG00000099337	KCNK6	229.303	-0.486631	0.193942	-2.50916	0.0121018	0.0477649
ENSG00000171621	SPSB1	791.398	-0.485629	0.0727431	-6.67594	2.45645e-11	4.00464e-10
ENSG00000126016	AMOT	318.979	-0.484783	0.126699	-3.82625	0.000130109	0.000892415
ENSG00000144366	GULP1	767.083	-0.483865	0.112402	-4.30477	1.67161e-05	0.000137315
ENSG00000197077	KIAA1671	2484.18	-0.483218	0.0625457	-7.72584	1.1112e-14	2.33365e-13
ENSG00000162745	OLFML2B	122.692	-0.483198	0.175151	-2.75875	0.0058023	0.025747
ENSG00000120093	HOXB3	233.686	-0.483181	0.181366	-2.66412	0.00771903	0.0328045
ENSG00000157379	DHRS1	217.5	-0.482896	0.14691	-3.28702	0.00101255	0.00567368
ENSG00000095794	CREM	1434.48	-0.482841	0.0577627	-8.35905	6.32239e-17	1.50317e-15
ENSG00000145715	RASA1	6110.26	-0.482662	0.0468	-10.3133	6.13584e-25	2.09153e-23
ENSG00000157216	SSBP3	1813.88	-0.482003	0.0689665	-6.98894	2.76966e-12	4.87276e-11
ENSG00000074855	ANO8	325.421	-0.481623	0.102055	-4.71922	2.36746e-06	2.25566e-05
ENSG00000064225	ST3GAL6	247.819	-0.48117	0.145379	-3.30977	0.000933724	0.00528631
ENSG00000106003	LFNG	522.739	-0.481016	0.0927876	-5.18405	2.17116e-07	2.38708e-06
ENSG00000065923	SLC9A7	1134.76	-0.480499	0.0910779	-5.27569	1.32258e-07	1.49427e-06
ENSG00000186889	TMEM17	188.496	-0.480461	0.128893	-3.7276	0.000193313	0.00128386
ENSG00000168300	PCMTD1	446.828	-0.480298	0.118631	-4.04868	5.15065e-05	0.000384175
ENSG00000110427	KIAA1549L	5567.37	-0.480081	0.0654655	-7.33334	2.2448e-13	4.26181e-12
ENSG00000132535	DLG4	652.113	-0.479864	0.0881646	-5.44282	5.24444e-08	6.18136e-07
ENSG00000231290	APCDD1L-DT	1268.57	-0.477796	0.0607262	-7.86804	3.60251e-15	7.73723e-14
ENSG00000154310	TNIK	2062.23	-0.477472	0.0862618	-5.53515	3.10955e-08	3.76873e-07
ENSG00000074416	MGLL	250.218	-0.477063	0.167418	-2.84953	0.0043784	0.0202995
ENSG00000119866	BCL11A	252.957	-0.476429	0.119106	-4.00006	6.3327e-05	0.00046445
ENSG00000061938	TNK2	2494.34	-0.47561	0.039475	-12.0484	1.97775e-33	8.89889e-32
ENSG00000101384	JAG1	5148.75	-0.475434	0.0314816	-15.1019	1.5723e-51	1.10958e-49
ENSG00000101849	TBL1X	3227.12	-0.475411	0.0483812	-9.82637	8.66878e-23	2.77124e-21
ENSG00000134242	PTPN22	665.231	-0.474076	0.0960334	-4.93658	7.95055e-07	8.20023e-06
ENSG00000158156	XKR8	790.146	-0.473912	0.0662986	-7.14815	8.79555e-13	1.59418e-11
ENSG00000257093	DENND11	1201.58	-0.473299	0.0696213	-6.7982	1.05937e-11	1.79029e-10
ENSG00000196787	H2AC11	107.99	-0.472732	0.188464	-2.50834	0.01213	0.0478448
ENSG00000126947	ARMCX1	936.86	-0.472582	0.0637045	-7.41834	1.18598e-13	2.29519e-12
ENSG00000204381	LAYN	1387.86	-0.472473	0.0569988	-8.28917	1.14042e-16	2.6587e-15
ENSG00000144369	FAM171B	710.766	-0.470664	0.0730343	-6.44443	1.16038e-10	1.78959e-09
ENSG00000184898	RBM43	139.075	-0.470228	0.181411	-2.59206	0.00954019	0.0391393
ENSG00000115419	GLS	8184.42	-0.4702	0.046385	-10.1369	3.78967e-24	1.26543e-22
ENSG00000169213	RAB3B	5738.35	-0.469688	0.0420097	-11.1805	5.08281e-29	2.01943e-27
ENSG00000216490	IFI30	166.499	-0.469268	0.154614	-3.03509	0.00240462	0.0121671
ENSG00000185070	FLRT2	427.374	-0.468966	0.14403	-3.25603	0.00112983	0.00624913
ENSG00000135083	CCNJL	843.45	-0.468781	0.0810688	-5.78251	7.35949e-09	9.61219e-08
ENSG00000163293	NIPAL1	303.055	-0.468715	0.164788	-2.84436	0.00445014	0.0205685
ENSG00000204389	HSPA1A	4287.13	-0.468481	0.0355648	-13.1726	1.26164e-39	6.90183e-38
ENSG00000177045	SIX5	538.181	-0.467466	0.101786	-4.59262	4.37724e-06	3.98491e-05
ENSG00000169902	TPST1	1428.44	-0.46703	0.0532264	-8.7744	1.71824e-18	4.47537e-17
ENSG00000183580	FBXL7	360.458	-0.466267	0.100962	-4.61822	3.87047e-06	3.55775e-05
ENSG00000164603	BMT2	301.651	-0.465719	0.175324	-2.65633	0.00789959	0.0334277
ENSG00000119899	SLC17A5	548.716	-0.465503	0.0887792	-5.24337	1.57668e-07	1.76804e-06
ENSG00000166396	SERPINB7	2147.99	-0.465494	0.0580749	-8.01541	1.0977e-15	2.43906e-14
ENSG00000215769	ARHGAP27P1-BPTFP1-KPNA2P3	120.134	-0.465141	0.177147	-2.62574	0.00864612	0.0360298
ENSG00000154803	FLCN	1249.33	-0.46479	0.0744766	-6.24076	4.35459e-10	6.41358e-09
ENSG00000143702	CEP170	7793.27	-0.463305	0.0506481	-9.14752	5.82565e-20	1.64342e-18
ENSG00000075240	GRAMD4	780.986	-0.46328	0.143385	-3.23102	0.0012335	0.00676637
ENSG00000198934	MAGEE1	189.032	-0.462247	0.141447	-3.26799	0.00108314	0.0060242
ENSG00000137831	UACA	6719.86	-0.46203	0.0579722	-7.96985	1.58864e-15	3.48688e-14
ENSG00000143443	C1orf56	145.137	-0.4599	0.14989	-3.06825	0.00215316	0.0110848
ENSG00000204580	DDR1	2157.99	-0.459657	0.0583675	-7.87522	3.40134e-15	7.32265e-14
ENSG00000139323	POC1B	670.73	-0.45872	0.092416	-4.96365	6.91815e-07	7.1724e-06
ENSG00000280128		113.088	-0.458632	0.160627	-2.85526	0.0043002	0.0199832
ENSG00000177409	SAMD9L	466.49	-0.458473	0.11102	-4.12965	3.63318e-05	0.000280283
ENSG00000124104	SNX21	356.997	-0.45809	0.108319	-4.2291	2.34631e-05	0.000188018
ENSG00000183496	MEX3B	159.841	-0.455795	0.150757	-3.02338	0.00249971	0.012581
ENSG00000007944	MYLIP	143.107	-0.455107	0.160081	-2.84297	0.0044695	0.020642
ENSG00000087074	PPP1R15A	3223.47	-0.454744	0.0538349	-8.44701	2.9885e-17	7.21005e-16
ENSG00000120756	PLS1	994.44	-0.454614	0.0959557	-4.73776	2.16098e-06	2.06879e-05
ENSG00000106123	EPHB6	713.248	-0.45429	0.0826361	-5.49748	3.85267e-08	4.61347e-07
ENSG00000117226	GBP3	1257.12	-0.453424	0.0608212	-7.45504	8.9842e-14	1.75567e-12
ENSG00000181754	AMIGO1	341.57	-0.45283	0.102146	-4.43317	9.28583e-06	8.03878e-05
ENSG00000147010	SH3KBP1	7893.54	-0.452422	0.0273796	-16.5241	2.4628e-61	2.11074e-59
ENSG00000109756	RAPGEF2	2276.1	-0.452211	0.140894	-3.20959	0.00132926	0.00722646
ENSG00000141448	GATA6	603.179	-0.452084	0.0761167	-5.93935	2.8616e-09	3.91957e-08
ENSG00000112902	SEMA5A	661.854	-0.45072	0.121695	-3.7037	0.000212481	0.00139928
ENSG00000164604	GPR85	249.877	-0.450642	0.152663	-2.95187	0.00315851	0.0154057
ENSG00000173848	NET1	1881.27	-0.449847	0.0578331	-7.77838	7.34616e-15	1.55915e-13
ENSG00000251349	MSANTD3-TMEFF1	293.32	-0.448652	0.137838	-3.25491	0.00113427	0.00626797
ENSG00000126882	FAM78A	107.57	-0.447725	0.16503	-2.71298	0.00666806	0.0289744
ENSG00000258634		235.367	-0.446811	0.129154	-3.45953	0.000541121	0.00322807
ENSG00000170385	SLC30A1	3956.61	-0.44655	0.0397592	-11.2314	2.86031e-29	1.15426e-27
ENSG00000145536	ADAMTS16	490.368	-0.446364	0.119803	-3.72581	0.000194691	0.0012911
ENSG00000278266		465.397	-0.446093	0.0812164	-5.49265	3.95949e-08	4.72566e-07
ENSG00000165322	ARHGAP12	1643.22	-0.44532	0.0534096	-8.33784	7.56594e-17	1.78703e-15
ENSG00000135636	DYSF	2599.63	-0.444965	0.0512134	-8.68846	3.67382e-18	9.37892e-17
ENSG00000131018	SYNE1	1209.91	-0.443954	0.121511	-3.65361	0.000258579	0.00166568
ENSG00000274425		174.645	-0.443831	0.153856	-2.88471	0.00391769	0.0184921
ENSG00000173068	BNC2	967.828	-0.442626	0.093378	-4.74015	2.13564e-06	2.0478e-05
ENSG00000108622	ICAM2	184.995	-0.442001	0.144276	-3.06357	0.0021871	0.0112179
ENSG00000136197	C7orf25	255.815	-0.441623	0.151775	-2.90972	0.0036175	0.0173113
ENSG00000185532	PRKG1	234.276	-0.441374	0.171614	-2.5719	0.0101143	0.0410641
ENSG00000147799	ARHGAP39	239.528	-0.440881	0.130466	-3.37927	0.000726796	0.00422645
ENSG00000140859	KIFC3	4865.24	-0.440601	0.0410278	-10.7391	6.67092e-27	2.45528e-25
ENSG00000153395	LPCAT1	4695.17	-0.440476	0.032476	-13.5631	6.62385e-42	3.82103e-40
ENSG00000175573	C11orf68	2650.04	-0.439642	0.0449782	-9.77456	1.44792e-22	4.60418e-21
ENSG00000196781	TLE1	2072.71	-0.438317	0.0512707	-8.54907	1.24083e-17	3.05506e-16
ENSG00000119917	IFIT3	437.945	-0.438161	0.0969785	-4.51812	6.23905e-06	5.55343e-05
ENSG00000269190	FBXO17	933.079	-0.437409	0.0658364	-6.64388	3.05525e-11	4.89802e-10
ENSG00000166900	STX3	1956.61	-0.437306	0.0598213	-7.31021	2.66723e-13	5.01617e-12
ENSG00000102908	NFAT5	1413.85	-0.436453	0.0773133	-5.64525	1.64943e-08	2.06874e-07
ENSG00000186340	THBS2	2320.44	-0.436367	0.0473245	-9.22073	2.95079e-20	8.45673e-19
ENSG00000198740	ZNF652	417.73	-0.434744	0.0991312	-4.38554	1.15696e-05	9.85935e-05
ENSG00000160271	RALGDS	803.196	-0.434402	0.0978787	-4.43817	9.07268e-06	7.8694e-05
ENSG00000153071	DAB2	1320.43	-0.433836	0.0973872	-4.45476	8.39888e-06	7.33086e-05
ENSG00000135074	ADAM19	9196.13	-0.432937	0.0406955	-10.6385	1.97353e-26	7.14679e-25
ENSG00000109501	WFS1	1333.93	-0.432412	0.0525629	-8.22656	1.9267e-16	4.44573e-15
ENSG00000171132	PRKCE	1444.41	-0.432003	0.07774	-5.55702	2.74412e-08	3.36665e-07
ENSG00000171467	ZNF318	1175.25	-0.431676	0.0635987	-6.78749	1.14105e-11	1.91751e-10
ENSG00000170677	SOCS6	1415.45	-0.431396	0.0514419	-8.38609	5.02597e-17	1.20129e-15
ENSG00000104205	SGK3	363.284	-0.430693	0.142089	-3.03114	0.00243633	0.0123102
ENSG00000196083	IL1RAP	2103.14	-0.430069	0.0481933	-8.92383	4.50432e-19	1.21725e-17
ENSG00000163624	CDS1	210.381	-0.429581	0.116313	-3.69333	0.000221339	0.00144913
ENSG00000129028	THAP10	200.263	-0.42932	0.136862	-3.13688	0.00170758	0.00902583
ENSG00000157617	C2CD2	1169.73	-0.429214	0.0726383	-5.90892	3.44368e-09	4.68122e-08
ENSG00000140326	CDAN1	746.069	-0.429195	0.0898896	-4.7747	1.79979e-06	1.74718e-05
ENSG00000137760	ALKBH8	1354.54	-0.428813	0.063468	-6.75637	1.41491e-11	2.35356e-10
ENSG00000086730	LAT2	123.184	-0.42865	0.157708	-2.718	0.00656785	0.0286011
ENSG00000158125	XDH	161.168	-0.428502	0.161062	-2.66048	0.00780288	0.0330828
ENSG00000162066	AMDHD2	1007.71	-0.428199	0.0667688	-6.41317	1.42525e-10	2.18498e-09
ENSG00000251003	ZFPM2-AS1	159.451	-0.427968	0.141566	-3.02309	0.00250206	0.0125893
ENSG00000250337	PURPL	424.79	-0.427139	0.119352	-3.57881	0.00034516	0.00215799
ENSG00000233237	LINC00472	469.083	-0.42609	0.102572	-4.15406	3.26623e-05	0.000254373
ENSG00000085276	MECOM	424.195	-0.426018	0.130385	-3.26739	0.00108545	0.00603149
ENSG00000173890	GPR160	267.97	-0.425901	0.13071	-3.25836	0.00112059	0.00620755
ENSG00000087245	MMP2	13756.2	-0.425891	0.0234131	-18.1902	6.16751e-74	6.34302e-72
ENSG00000116183	PAPPA2	1476.27	-0.425493	0.0568313	-7.48696	7.04885e-14	1.38499e-12
ENSG00000075391	RASAL2	3665.46	-0.425348	0.049625	-8.57125	1.02366e-17	2.53422e-16
ENSG00000177910	SPATA31C2	227.376	-0.425242	0.131699	-3.22889	0.00124273	0.00680873
ENSG00000170006	TMEM154	1568.89	-0.424306	0.113633	-3.73399	0.000188469	0.00125354
ENSG00000126562	WNK4	923.577	-0.423619	0.0886287	-4.7797	1.75555e-06	1.70791e-05
ENSG00000111961	SASH1	1429.73	-0.423337	0.0493655	-8.57556	9.86069e-18	2.45128e-16
ENSG00000171150	SOCS5	1962.44	-0.422539	0.0520283	-8.12132	4.61127e-16	1.04526e-14
ENSG00000086619	ERO1B	265.584	-0.422357	0.126197	-3.3468	0.000817505	0.00469628
ENSG00000068024	HDAC4	509.966	-0.422214	0.121738	-3.46822	0.000523922	0.00314004
ENSG00000205542	TMSB4X	462.792	-0.421993	0.107607	-3.92161	8.79581e-05	0.000622765
ENSG00000196659	TTC30B	236.684	-0.421842	0.134879	-3.12756	0.00176262	0.00928408
ENSG00000138756	BMP2K	2038.98	-0.421428	0.0737567	-5.71376	1.10507e-08	1.4182e-07
ENSG00000135828	RNASEL	256.525	-0.421366	0.113077	-3.72637	0.000194259	0.00128871
ENSG00000130024	PHF10	1735.14	-0.421006	0.0587019	-7.17193	7.39487e-13	1.34709e-11
ENSG00000213689	TREX1	253.767	-0.420941	0.119064	-3.53541	0.000407146	0.00250011
ENSG00000118855	MFSD1	5773.68	-0.420859	0.031973	-13.1629	1.43394e-39	7.79702e-38
ENSG00000166104		443.237	-0.420534	0.0917875	-4.5816	4.61431e-06	4.18169e-05
ENSG00000176463	SLCO3A1	948.124	-0.420253	0.0841638	-4.99328	5.93636e-07	6.21901e-06
ENSG00000135931	ARMC9	712.307	-0.420212	0.107311	-3.91582	9.00965e-05	0.000636154
ENSG00000116857	TMEM9	1504.4	-0.420184	0.0559049	-7.51604	5.64593e-14	1.11911e-12
ENSG00000156869	FRRS1	184.472	-0.420052	0.161995	-2.59299	0.00951457	0.039052
ENSG00000054598	FOXC1	1156.46	-0.419531	0.074733	-5.61373	1.98008e-08	2.46115e-07
ENSG00000176624	MEX3C	1912.87	-0.419374	0.0616691	-6.80039	1.04339e-11	1.7666e-10
ENSG00000236104	ZBTB22	406.679	-0.419329	0.0923068	-4.54278	5.55172e-06	4.97857e-05
ENSG00000171729	TMEM51	661.894	-0.418968	0.073402	-5.70785	1.14411e-08	1.46665e-07
ENSG00000197594	ENPP1	2432.32	-0.418884	0.054708	-7.65672	1.90746e-14	3.94603e-13
ENSG00000155099	PIP4P2	609.343	-0.418546	0.117897	-3.55008	0.000385109	0.00237776
ENSG00000162836	ACP6	280.018	-0.41852	0.12337	-3.3924	0.00069283	0.00404987
ENSG00000071054	MAP4K4	21725.6	-0.418034	0.0372615	-11.2189	3.29257e-29	1.31703e-27
ENSG00000154822	PLCL2	492.845	-0.41581	0.0858268	-4.84476	1.26768e-06	1.25568e-05
ENSG00000099377	HSD3B7	246.769	-0.415685	0.118071	-3.52064	0.000430502	0.00263186
ENSG00000196422	PPP1R26	2114.1	-0.415674	0.0484828	-8.57365	1.00254e-17	2.48879e-16
ENSG00000148158	SNX30	755.058	-0.414931	0.082888	-5.00592	5.55964e-07	5.84818e-06
ENSG00000180573	H2AC6	561.909	-0.413241	0.0826473	-5.00006	5.73139e-07	6.0218e-06
ENSG00000189223	PAX8-AS1	235.545	-0.412758	0.112439	-3.67095	0.00024165	0.00156898
ENSG00000182667	NTM	2122.02	-0.412706	0.056845	-7.2602	3.86518e-13	7.1791e-12
ENSG00000198081	ZBTB14	515.784	-0.411922	0.116898	-3.52377	0.000425447	0.00260449
ENSG00000286219	NOTCH2NLC	336.685	-0.411863	0.157406	-2.61656	0.00888204	0.0367915
ENSG00000139083	ETV6	1436.98	-0.409963	0.087598	-4.68005	2.86801e-06	2.70473e-05
ENSG00000178585	CTNNBIP1	443.554	-0.409859	0.123088	-3.32982	0.000869037	0.00495436
ENSG00000149573	MPZL2	181.671	-0.409261	0.149653	-2.73474	0.00624299	0.0273785
ENSG00000121281	ADCY7	2195.43	-0.409217	0.092153	-4.44062	8.96986e-06	7.78773e-05
ENSG00000138311	ZNF365	572.341	-0.409059	0.0757105	-5.40293	6.55622e-08	7.63746e-07
ENSG00000198369	SPRED2	2277.35	-0.408715	0.0601613	-6.79365	1.09333e-11	1.84248e-10
ENSG00000114796	KLHL24	516.427	-0.408711	0.106929	-3.82228	0.000132222	0.000904498
ENSG00000138795	LEF1	499.228	-0.408644	0.0960978	-4.25238	2.1151e-05	0.00017109
ENSG00000169860	P2RY1	637.861	-0.408459	0.0747449	-5.46471	4.63665e-08	5.50465e-07
ENSG00000105711	SCN1B	372.853	-0.407717	0.103894	-3.92435	8.6963e-05	0.000616205
ENSG00000171310	CHST11	4509.63	-0.406541	0.0572258	-7.10416	1.21057e-12	2.17879e-11
ENSG00000170917	NUDT6	203.43	-0.406006	0.145379	-2.79273	0.00522646	0.0235813
ENSG00000145685	LHFPL2	2517.47	-0.405709	0.053134	-7.63557	2.24822e-14	4.61911e-13
ENSG00000162576	MXRA8	327.799	-0.404973	0.132799	-3.04951	0.00229212	0.0116668
ENSG00000008083	JARID2	2108.72	-0.404533	0.042158	-9.59563	8.34044e-22	2.56162e-20
ENSG00000188342	GTF2F2	1814.96	-0.404435	0.0505357	-8.00297	1.21458e-15	2.69212e-14
ENSG00000165886	UBTD1	1064.56	-0.404363	0.0670513	-6.03065	1.63302e-09	2.28903e-08
ENSG00000148660	CAMK2G	1846.09	-0.404043	0.0528863	-7.63985	2.17482e-14	4.47342e-13
ENSG00000110987	BCL7A	640.895	-0.403984	0.0760363	-5.31304	1.07813e-07	1.23045e-06
ENSG00000065413	ANKRD44	730.382	-0.403646	0.129666	-3.11296	0.00185218	0.00969621
ENSG00000169991	IFFO2	2968.38	-0.403563	0.0525921	-7.67346	1.67418e-14	3.47944e-13
ENSG00000115758	ODC1	26105.2	-0.403513	0.0245105	-16.4629	6.78022e-61	5.70235e-59
ENSG00000116791	CRYZ	1150.01	-0.402881	0.0642056	-6.27486	3.4996e-10	5.19685e-09
ENSG00000157657	ZNF618	1017.9	-0.40253	0.0779628	-5.1631	2.42898e-07	2.65111e-06
ENSG00000189067	LITAF	2513.75	-0.40252	0.0521696	-7.71562	1.20399e-14	2.52263e-13
ENSG00000147100	SLC16A2	422.56	-0.402437	0.0933975	-4.30886	1.64099e-05	0.000134984
ENSG00000088448	ANKRD10	813.902	-0.401943	0.0980234	-4.10048	4.12296e-05	0.000314537
ENSG00000074047	GLI2	745.672	-0.40166	0.100892	-3.98108	6.86031e-05	0.00049767
ENSG00000169855	ROBO1	2169.76	-0.401467	0.083949	-4.78227	1.73328e-06	1.68807e-05
ENSG00000011638	TMEM159	213.34	-0.401088	0.155199	-2.58434	0.00975659	0.0398817
ENSG00000229563	LINC01204	209.477	-0.397616	0.156451	-2.54147	0.0110388	0.0441799
ENSG00000172493	AFF1	2029.43	-0.396985	0.0704143	-5.63785	1.72186e-08	2.15809e-07
ENSG00000197483	ZNF628	512.243	-0.396452	0.0848042	-4.67491	2.94082e-06	2.76969e-05
ENSG00000189060	H1-0	9631.52	-0.396316	0.0252738	-15.6809	2.04443e-55	1.55914e-53
ENSG00000185989	RASA3	2925.18	-0.395836	0.0368763	-10.7342	7.03471e-27	2.58389e-25
ENSG00000151612	ZNF827	1297.96	-0.395668	0.0828751	-4.77426	1.80367e-06	1.74999e-05
ENSG00000105738	SIPA1L3	3957.06	-0.395068	0.0713342	-5.53827	3.05476e-08	3.71233e-07
ENSG00000050344	NFE2L3	3078.46	-0.394309	0.0542006	-7.27498	3.46466e-13	6.46186e-12
ENSG00000212719	LINC02693	1835.05	-0.394162	0.062383	-6.31842	2.64256e-10	3.9634e-09
ENSG00000161011	SQSTM1	25576.4	-0.394159	0.0338604	-11.6407	2.55852e-31	1.09901e-29
ENSG00000092964	DPYSL2	4772.28	-0.392615	0.0380653	-10.3143	6.07473e-25	2.07463e-23
ENSG00000115425	PECR	286.617	-0.392611	0.148108	-2.65084	0.00802921	0.0338727
ENSG00000011677	GABRA3	258.89	-0.392441	0.118033	-3.32483	0.000884715	0.00503577
ENSG00000116954	RRAGC	1655.29	-0.392293	0.0446275	-8.79039	1.49042e-18	3.92171e-17
ENSG00000135365	PHF21A	631.523	-0.392263	0.0944539	-4.15296	3.28207e-05	0.000255275
ENSG00000136295	TTYH3	7166.37	-0.391979	0.0275331	-14.2366	5.42884e-46	3.39265e-44
ENSG00000133740	E2F5	269.819	-0.390437	0.12587	-3.10191	0.00192273	0.0100102
ENSG00000112319	EYA4	797.111	-0.389847	0.0693857	-5.61856	1.9256e-08	2.39509e-07
ENSG00000165868	HSPA12A	413.543	-0.389776	0.0996139	-3.91286	9.1209e-05	0.000643001
ENSG00000272933		278.319	-0.389718	0.117203	-3.32517	0.000883658	0.00503134
ENSG00000087510	TFAP2C	296.574	-0.389171	0.118947	-3.27181	0.00106863	0.00595084
ENSG00000144681	STAC	769.856	-0.388374	0.0703006	-5.52448	3.30465e-08	3.99175e-07
ENSG00000270629	NBPF14	1009.09	-0.388335	0.0720155	-5.39239	6.95268e-08	8.07839e-07
ENSG00000185567	AHNAK2	6639.33	-0.388192	0.0992491	-3.91129	9.18048e-05	0.000646694
ENSG00000111846	GCNT2	834.375	-0.387559	0.0683409	-5.67097	1.41995e-08	1.79469e-07
ENSG00000159873	CCDC117	969.87	-0.387538	0.069506	-5.57561	2.46661e-08	3.03653e-07
ENSG00000052126	PLEKHA5	1640.45	-0.387275	0.0482424	-8.02769	9.93276e-16	2.21524e-14
ENSG00000114790	ARHGEF26	376.979	-0.387197	0.0979151	-3.95441	7.67239e-05	0.000551688
ENSG00000247993	FOXD1-AS1	643.09	-0.386427	0.125611	-3.07638	0.00209528	0.0108147
ENSG00000128011	LRFN1	457.433	-0.386392	0.0882153	-4.3801	1.18623e-05	0.000100612
ENSG00000127603	MACF1	13206.6	-0.3856	0.0671573	-5.74174	9.37069e-09	1.20899e-07
ENSG00000166173	LARP6	1383.2	-0.384572	0.0614395	-6.25935	3.8658e-10	5.71706e-09
ENSG00000233608	TWIST2	791.583	-0.384189	0.0681926	-5.63388	1.76198e-08	2.2053e-07
ENSG00000160588	MPZL3	273.737	-0.383787	0.128297	-2.99139	0.00277714	0.0137853
ENSG00000076513	ANKRD13A	3293.45	-0.383002	0.0503837	-7.6017	2.92271e-14	5.96406e-13
ENSG00000138439	FAM117B	242.692	-0.382959	0.133987	-2.85819	0.00426069	0.0198355
ENSG00000128294	TPST2	2306.26	-0.382406	0.0469744	-8.14074	3.92876e-16	8.93929e-15
ENSG00000134278	SPIRE1	1733.02	-0.382155	0.106991	-3.57182	0.000354505	0.00221157
ENSG00000167779	IGFBP6	1090.15	-0.381812	0.0681429	-5.60311	2.10544e-08	2.61336e-07
ENSG00000112541	PDE10A	557.981	-0.381791	0.0883536	-4.32118	1.55199e-05	0.000128249
ENSG00000150995	ITPR1	1211.49	-0.381508	0.0837906	-4.55311	5.2859e-06	4.75678e-05
ENSG00000072195	SPEG	893.59	-0.381227	0.0953939	-3.99634	6.43285e-05	0.000470835
ENSG00000197355	UAP1L1	1142.59	-0.380172	0.0570377	-6.66528	2.64152e-11	4.28308e-10
ENSG00000152422	XRCC4	815.765	-0.37972	0.0684008	-5.5514	2.83398e-08	3.47215e-07
ENSG00000121297	TSHZ3	654.044	-0.379247	0.111875	-3.38993	0.000699108	0.00408126
ENSG00000172164	SNTB1	785.421	-0.377869	0.0614822	-6.14599	7.94643e-10	1.14691e-08
ENSG00000088305	DNMT3B	201.819	-0.377462	0.139672	-2.70249	0.00688221	0.0296828
ENSG00000010295	IFFO1	681.146	-0.377058	0.072279	-5.2167	1.82141e-07	2.02356e-06
ENSG00000145779	TNFAIP8	585.02	-0.376987	0.0885596	-4.25687	2.07309e-05	0.00016807
ENSG00000118762	PKD2	1808.2	-0.376722	0.0699088	-5.38876	7.09438e-08	8.23241e-07
ENSG00000182504	CEP97	854.745	-0.376587	0.0641036	-5.87465	4.23726e-09	5.69546e-08
ENSG00000148468	FAM171A1	4455.66	-0.376283	0.0379387	-9.91818	3.4704e-23	1.12948e-21
ENSG00000110400	NECTIN1	2066.69	-0.376012	0.0622678	-6.03864	1.55423e-09	2.18369e-08
ENSG00000144583	MARCHF4	4164.19	-0.375984	0.0319866	-11.7544	6.70232e-32	2.92078e-30
ENSG00000183098	GPC6	1061.39	-0.374749	0.10826	-3.46155	0.000537076	0.00320607
ENSG00000244405	ETV5	3313.6	-0.374715	0.0556903	-6.72856	1.71356e-11	2.83461e-10
ENSG00000148842	CNNM2	474.935	-0.374508	0.0923559	-4.05505	5.0123e-05	0.000374632
ENSG00000167065	DUSP18	211.995	-0.3737	0.13565	-2.75488	0.00587136	0.0260342
ENSG00000072840	EVC	905.335	-0.372157	0.0835283	-4.45546	8.37121e-06	7.31029e-05
ENSG00000157873	TNFRSF14	331.117	-0.371754	0.107008	-3.47407	0.000512626	0.00308158
ENSG00000163565	IFI16	4048.17	-0.371445	0.0328859	-11.2949	1.38998e-29	5.67274e-28
ENSG00000171033	PKIA	581.176	-0.369272	0.0847615	-4.3566	1.32096e-05	0.000111148
ENSG00000130669	PAK4	2412.71	-0.36787	0.042641	-8.62714	6.29064e-18	1.57467e-16
ENSG00000089327	FXYD5	4682.98	-0.367825	0.0360598	-10.2004	1.97415e-24	6.62886e-23
ENSG00000151276	MAGI1	976.38	-0.367172	0.0705185	-5.20675	1.92177e-07	2.12587e-06
ENSG00000109881	CCDC34	947.689	-0.366076	0.061767	-5.92671	3.09056e-09	4.21713e-08
ENSG00000165655	ZNF503	799.589	-0.365775	0.0675399	-5.41569	6.10527e-08	7.14451e-07
ENSG00000156232	WHAMM	503.439	-0.365456	0.092615	-3.94597	7.94764e-05	0.00056966
ENSG00000182179	UBA7	503.31	-0.365438	0.101178	-3.61185	0.000304026	0.001924
ENSG00000144791	LIMD1	1487.66	-0.36531	0.0797281	-4.58195	4.60652e-06	4.17674e-05
ENSG00000059122	FLYWCH1	1568.72	-0.365205	0.0877494	-4.16191	3.15595e-05	0.000247283
ENSG00000163947	ARHGEF3	589.354	-0.364837	0.0913631	-3.99326	6.51698e-05	0.000476219
ENSG00000057252	SOAT1	3470.19	-0.364289	0.066186	-5.50401	3.7124e-08	4.46034e-07
ENSG00000243335	KCTD7	348.909	-0.363866	0.101671	-3.57887	0.000345082	0.00215799
ENSG00000117724	CENPF	10927.8	-0.363614	0.102977	-3.53101	0.000413973	0.0025377
ENSG00000100852	ARHGAP5	3144.5	-0.363355	0.0414893	-8.7578	1.99097e-18	5.1485e-17
ENSG00000245532	NEAT1	9797.32	-0.362814	0.0548714	-6.61208	3.78958e-11	6.06805e-10
ENSG00000116667	C1orf21	878.855	-0.362688	0.0749108	-4.8416	1.28798e-06	1.27439e-05
ENSG00000178467	P4HTM	294.836	-0.362356	0.129733	-2.7931	0.00522052	0.0235604
ENSG00000173917	HOXB2	1232.39	-0.36207	0.0664935	-5.4452	5.17462e-08	6.11911e-07
ENSG00000137414	FAM8A1	631.866	-0.361832	0.075677	-4.78126	1.74197e-06	1.69562e-05
ENSG00000128596	CCDC136	317.252	-0.360481	0.113165	-3.18546	0.00144523	0.00777385
ENSG00000154133	ROBO4	1471.01	-0.360058	0.0619668	-5.81049	6.22893e-09	8.22512e-08
ENSG00000148634	HERC4	3482.28	-0.359262	0.0397498	-9.03807	1.59464e-19	4.39516e-18
ENSG00000187239	FNBP1	1782.44	-0.359166	0.0539252	-6.66044	2.73004e-11	4.41467e-10
ENSG00000196151	WDSUB1	376.552	-0.35881	0.093142	-3.85229	0.000117018	0.000810038
ENSG00000142197	DOP1B	1378.64	-0.35851	0.090108	-3.97868	6.92998e-05	0.000502521
ENSG00000120647	CCDC77	718.826	-0.357883	0.084714	-4.2246	2.39365e-05	0.000191385
ENSG00000114554	PLXNA1	18066.3	-0.357852	0.0395641	-9.04487	1.49841e-19	4.13624e-18
ENSG00000133943	DGLUCY	590.907	-0.357809	0.0924371	-3.87083	0.000108463	0.000755174
ENSG00000140950	MEAK7	1807.31	-0.357428	0.0471233	-7.58496	3.32598e-14	6.71088e-13
ENSG00000082397	EPB41L3	9456.52	-0.357331	0.030046	-11.8928	1.29012e-32	5.71909e-31
ENSG00000168461	RAB31	5499.09	-0.357266	0.0372693	-9.58608	9.14976e-22	2.80541e-20
ENSG00000137478	FCHSD2	1012.76	-0.357065	0.123298	-2.89595	0.00378013	0.0179701
ENSG00000089057	SLC23A2	3261.03	-0.356428	0.048492	-7.35025	1.97841e-13	3.76798e-12
ENSG00000198324	PHETA1	371.722	-0.356056	0.142752	-2.49422	0.0126233	0.0495299
ENSG00000023287	RB1CC1	4886.08	-0.355838	0.0475837	-7.47816	7.5369e-14	1.47927e-12
ENSG00000054282	SDCCAG8	1069.85	-0.355675	0.0704112	-5.05141	4.38571e-07	4.68328e-06
ENSG00000245522	LINC02709	205.041	-0.355633	0.125778	-2.82746	0.00469196	0.0215643
ENSG00000251136		256.076	-0.354421	0.13199	-2.68521	0.00724853	0.0310469
ENSG00000178033	CALHM5	362.514	-0.353918	0.0930965	-3.80162	0.000143751	0.000975948
ENSG00000139263	LRIG3	958.251	-0.353799	0.0882659	-4.00833	6.11499e-05	0.000450133
ENSG00000127528	KLF2	3083.26	-0.353061	0.0756037	-4.66989	3.01356e-06	2.8294e-05
ENSG00000211772	TRBC2	1026.56	-0.352659	0.0621815	-5.67144	1.41598e-08	1.79107e-07
ENSG00000065809	FAM107B	1927.31	-0.352451	0.0502762	-7.01029	2.3782e-12	4.2046e-11
ENSG00000145247	OCIAD2	1313.56	-0.352397	0.054699	-6.44247	1.17543e-10	1.80969e-09
ENSG00000160584	SIK3	1413.76	-0.351377	0.0639237	-5.49682	3.86696e-08	4.62749e-07
ENSG00000135047	CTSL	4801.31	-0.350863	0.0331272	-10.5914	3.26719e-26	1.17841e-24
ENSG00000101457	DNTTIP1	1475.8	-0.350783	0.0577645	-6.07264	1.25827e-09	1.7874e-08
ENSG00000205560	CPT1B	425.691	-0.350518	0.0958448	-3.65714	0.000255042	0.00164584
ENSG00000175344	CHRNA7	435.374	-0.348596	0.0976165	-3.57108	0.000355518	0.00221712
ENSG00000150867	PIP4K2A	3023.69	-0.34833	0.0580664	-5.99881	1.98766e-09	2.76673e-08
ENSG00000080824	HSP90AA1	91270.3	-0.347967	0.022413	-15.5252	2.34156e-54	1.7343e-52
ENSG00000143473	KCNH1	378.534	-0.347759	0.110406	-3.14982	0.00163369	0.00866837
ENSG00000162413	KLHL21	2536.16	-0.346999	0.044881	-7.73154	1.06255e-14	2.23933e-13
ENSG00000079308	TNS1	1421.7	-0.346753	0.0689761	-5.02714	4.97852e-07	5.28634e-06
ENSG00000164251	F2RL1	2055.36	-0.346374	0.0474153	-7.3051	2.77051e-13	5.20497e-12
ENSG00000178038	ALS2CL	784.05	-0.345895	0.103319	-3.34782	0.000814498	0.004682
ENSG00000103642	LACTB	3033.53	-0.344554	0.0441584	-7.80269	6.06027e-15	1.29386e-13
ENSG00000079931	MOXD1	423.698	-0.343833	0.091983	-3.738	0.000185487	0.00123507
ENSG00000106049	HIBADH	1209.71	-0.343561	0.0602873	-5.69874	1.20699e-08	1.54505e-07
ENSG00000113300	CNOT6	2505.92	-0.343543	0.0700903	-4.90143	9.51417e-07	9.66343e-06
ENSG00000167182	SP2	836.236	-0.342848	0.0640994	-5.34869	8.85919e-08	1.02014e-06
ENSG00000170260	ZNF212	505.015	-0.342802	0.0968345	-3.54008	0.000400007	0.00245963
ENSG00000134247	PTGFRN	8659.65	-0.342472	0.0271544	-12.612	1.81288e-36	8.89052e-35
ENSG00000160094	ZNF362	392.302	-0.342259	0.123994	-2.76029	0.00577503	0.025645
ENSG00000073417	PDE8A	1778.02	-0.341609	0.0528822	-6.45982	1.04828e-10	1.62366e-09
ENSG00000156650	KAT6B	1315.49	-0.3414	0.0711578	-4.79778	1.60433e-06	1.57184e-05
ENSG00000145723	GIN1	328.369	-0.340277	0.132133	-2.57527	0.0100162	0.0407487
ENSG00000138604	GLCE	1476.27	-0.340064	0.0581719	-5.84584	5.04014e-09	6.71447e-08
ENSG00000187801	ZFP69B	327.474	-0.339604	0.097263	-3.49161	0.000480127	0.00290856
ENSG00000149260	CAPN5	1028.52	-0.339381	0.058856	-5.76629	8.10363e-09	1.05688e-07
ENSG00000001617	SEMA3F	2367.25	-0.339231	0.0443765	-7.64438	2.09949e-14	4.32836e-13
ENSG00000157625	TAB3	1941.44	-0.338829	0.0611857	-5.53772	3.06436e-08	3.72148e-07
ENSG00000114739	ACVR2B	430.863	-0.338714	0.115944	-2.92137	0.00348499	0.0167708
ENSG00000125637	PSD4	1071.64	-0.33804	0.0804126	-4.20381	2.62454e-05	0.000208365
ENSG00000112983	BRD8	2880.11	-0.337944	0.049721	-6.79681	1.06957e-11	1.80583e-10
ENSG00000130340	SNX9	2586.05	-0.337933	0.0391257	-8.63712	5.76483e-18	1.44708e-16
ENSG00000148680	HTR7	805.638	-0.337417	0.0653471	-5.16346	2.42423e-07	2.64753e-06
ENSG00000180044	C3orf80	259.779	-0.337074	0.113705	-2.96447	0.00303208	0.0148777
ENSG00000111875	ASF1A	1388.06	-0.336987	0.0529436	-6.36502	1.95263e-10	2.95571e-09
ENSG00000197063	MAFG	3020.79	-0.336986	0.0397726	-8.47281	2.39546e-17	5.81045e-16
ENSG00000178502	KLHL11	428.489	-0.336712	0.109928	-3.06301	0.00219125	0.0112285
ENSG00000179046	TRIML2	932.077	-0.336636	0.0778988	-4.32145	1.55007e-05	0.000128192
ENSG00000177169	ULK1	1229.39	-0.336591	0.0647327	-5.1997	1.99614e-07	2.20275e-06
ENSG00000263528	IKBKE	740.295	-0.336409	0.0844538	-3.98335	6.79495e-05	0.000494123
ENSG00000048471	SNX29	794.283	-0.336321	0.102891	-3.26871	0.00108041	0.00601087
ENSG00000163935	SFMBT1	758.586	-0.336081	0.093991	-3.57567	0.000349331	0.00218308
ENSG00000006451	RALA	3943.97	-0.336024	0.0391805	-8.57631	9.79654e-18	2.4387e-16
ENSG00000042493	CAPG	2327.56	-0.333746	0.0444879	-7.50195	6.28771e-14	1.24359e-12
ENSG00000198742	SMURF1	2686.38	-0.333262	0.038188	-8.72689	2.61779e-18	6.71153e-17
ENSG00000163686	ABHD6	353.642	-0.332764	0.106869	-3.11375	0.00184728	0.00967901
ENSG00000197557	TTC30A	333.793	-0.33246	0.10461	-3.1781	0.00148246	0.00795508
ENSG00000104765	BNIP3L	3559	-0.332446	0.0380303	-8.74162	2.29792e-18	5.91673e-17
ENSG00000152990	ADGRA3	3163.71	-0.332286	0.0449694	-7.38917	1.47753e-13	2.83805e-12
ENSG00000128510	CPA4	7168.99	-0.332077	0.0399234	-8.31785	8.957e-17	2.10454e-15
ENSG00000164877	MICALL2	655.08	-0.331785	0.103813	-3.19598	0.00139356	0.00753872
ENSG00000217128	FNIP1	1858.18	-0.331266	0.0475471	-6.96712	3.235e-12	5.67481e-11
ENSG00000162542	TMCO4	336.434	-0.331145	0.114281	-2.89764	0.00375979	0.0178781
ENSG00000178385	PLEKHM3	574.023	-0.331048	0.0901864	-3.67071	0.000241878	0.00156933
ENSG00000142875	PRKACB	1075.46	-0.331004	0.0875517	-3.78066	0.00015641	0.00105631
ENSG00000146067	FAM193B	678.835	-0.330434	0.085823	-3.85018	0.000118032	0.000816428
ENSG00000105287	PRKD2	1068.47	-0.33034	0.0701648	-4.70807	2.50078e-06	2.37514e-05
ENSG00000184867	ARMCX2	2541.39	-0.330275	0.0448629	-7.36188	1.81345e-13	3.46848e-12
ENSG00000136108	CKAP2	2615.35	-0.330203	0.0677627	-4.87293	1.09957e-06	1.10251e-05
ENSG00000108094	CUL2	4387.65	-0.330197	0.0437381	-7.54942	4.37211e-14	8.70457e-13
ENSG00000182010	RTKN2	489.756	-0.329874	0.083449	-3.953	7.71764e-05	0.000554499
ENSG00000164010	ERMAP	365.207	-0.329778	0.114994	-2.86778	0.00413366	0.0193228
ENSG00000139182	CLSTN3	1068.07	-0.3295	0.076692	-4.29641	1.73586e-05	0.000142268
ENSG00000203805	PLPP4	633.724	-0.329152	0.0841949	-3.90941	9.25207e-05	0.000650973
ENSG00000091542	ALKBH5	2586.63	-0.328776	0.0404704	-8.12386	4.51585e-16	1.02621e-14
ENSG00000121753	ADGRB2	733.985	-0.328457	0.0739396	-4.44223	8.90318e-06	7.74478e-05
ENSG00000269713	NBPF9	2063.71	-0.328374	0.0484157	-6.78239	1.18206e-11	1.98458e-10
ENSG00000141570	CBX8	416.964	-0.327986	0.113763	-2.88306	0.00393835	0.0185605
ENSG00000167645	YIF1B	1965.65	-0.327905	0.0502485	-6.52568	6.76956e-11	1.06316e-09
ENSG00000078687	TNRC6C	499.217	-0.327456	0.113868	-2.87575	0.00403072	0.0189313
ENSG00000174684	B4GAT1	588.953	-0.327253	0.07638	-4.28453	1.83125e-05	0.000149745
ENSG00000164366	CCDC127	805.528	-0.326937	0.0837043	-3.90585	9.38937e-05	0.000659087
ENSG00000163590	PPM1L	268.765	-0.326818	0.126588	-2.58174	0.00983037	0.0401377
ENSG00000101224	CDC25B	4811.59	-0.326638	0.037433	-8.72595	2.63956e-18	6.75771e-17
ENSG00000102302	FGD1	862.093	-0.326238	0.0709293	-4.59949	4.23536e-06	3.85964e-05
ENSG00000196526	AFAP1	2701.72	-0.326227	0.0649234	-5.0248	5.03959e-07	5.34803e-06
ENSG00000058085	LAMC2	7760.19	-0.32613	0.0338452	-9.63595	5.63674e-22	1.75519e-20
ENSG00000110583	NAA40	1326.36	-0.325897	0.0679516	-4.79602	1.61849e-06	1.58485e-05
ENSG00000259024	TVP23C-CDRT4	231.482	-0.325876	0.116085	-2.80722	0.00499714	0.0227577
ENSG00000108511	HOXB6	442.931	-0.325868	0.0905693	-3.598	0.000320679	0.00202015
ENSG00000173546	CSPG4	901.935	-0.325637	0.0764735	-4.25817	2.06107e-05	0.000167246
ENSG00000273213	H3-2	362.749	-0.325616	0.116184	-2.80258	0.00506951	0.0230465
ENSG00000113319	RASGRF2	778.192	-0.325053	0.0637769	-5.09672	3.45594e-07	3.72455e-06
ENSG00000159231	CBR3	393.809	-0.324807	0.0911822	-3.56218	0.000367789	0.00228292
ENSG00000182022	CHST15	507.689	-0.324805	0.127089	-2.55573	0.0105967	0.0427142
ENSG00000156011	PSD3	2919.66	-0.324653	0.0875332	-3.70891	0.00020815	0.00137327
ENSG00000153551	CMTM7	1344.98	-0.324573	0.0584916	-5.54905	2.87225e-08	3.51187e-07
ENSG00000164983	TMEM65	1159.26	-0.324545	0.0711771	-4.55968	5.12328e-06	4.61736e-05
ENSG00000041982	TNC	4293.44	-0.323603	0.0557334	-5.80627	6.388e-09	8.40433e-08
ENSG00000147894	C9orf72	351.876	-0.323521	0.124471	-2.59916	0.00934516	0.0384268
ENSG00000156113	KCNMA1	15351.9	-0.323054	0.0266455	-12.1242	7.8664e-34	3.56623e-32
ENSG00000196776	CD47	2593.15	-0.322581	0.039855	-8.09386	5.78055e-16	1.29886e-14
ENSG00000100211	CBY1	292.823	-0.322484	0.123467	-2.61191	0.00900389	0.0372277
ENSG00000176454	LPCAT4	1579.49	-0.322453	0.0549972	-5.86308	4.54358e-09	6.07995e-08
ENSG00000182704	TSKU	1586.15	-0.322406	0.0533356	-6.04486	1.49543e-09	2.10435e-08
ENSG00000232098		514.729	-0.322055	0.0967583	-3.32845	0.000873305	0.00497555
ENSG00000135919	SERPINE2	16154.8	-0.321794	0.029803	-10.7974	3.54124e-27	1.31957e-25
ENSG00000127334	DYRK2	2343.83	-0.321361	0.0590748	-5.4399	5.33116e-08	6.27946e-07
ENSG00000113070	HBEGF	4014.18	-0.321179	0.038778	-8.2825	1.20614e-16	2.80828e-15
ENSG00000173221	GLRX	622.063	-0.320928	0.0811197	-3.95622	7.61446e-05	0.00054818
ENSG00000114993	RTKN	476.349	-0.32088	0.087631	-3.66172	0.000250528	0.00161845
ENSG00000021574	SPAST	723.677	-0.320395	0.0791523	-4.04783	5.16954e-05	0.000385265
ENSG00000274487	NPEPPSP1	313.196	-0.320355	0.127035	-2.52178	0.0116761	0.0463185
ENSG00000133059	DSTYK	951.951	-0.319346	0.0728865	-4.38142	1.1791e-05	0.000100149
ENSG00000135317	SNX14	2697.75	-0.318521	0.0810837	-3.92829	8.55514e-05	0.000607638
ENSG00000096696	DSP	2368.27	-0.318282	0.0736625	-4.32082	1.55452e-05	0.000128341
ENSG00000158402	CDC25C	406.774	-0.317919	0.0943282	-3.37035	0.00075073	0.00435578
ENSG00000121653	MAPK8IP1	869.527	-0.316288	0.0692881	-4.56483	4.99904e-06	4.51218e-05
ENSG00000182197	EXT1	8207.42	-0.313991	0.0346559	-9.06024	1.30168e-19	3.60979e-18
ENSG00000029153	ARNTL2	3722.2	-0.313322	0.0399705	-7.83882	4.54787e-15	9.74435e-14
ENSG00000064763	FAR2	1072.01	-0.31326	0.0673948	-4.64813	3.34956e-06	3.11392e-05
ENSG00000164181	ELOVL7	641.405	-0.313045	0.0860479	-3.63804	0.000274726	0.00175711
ENSG00000117650	NEK2	1501.83	-0.313031	0.0504859	-6.20036	5.63344e-10	8.22976e-09
ENSG00000147130	ZMYM3	1728.82	-0.312908	0.0635506	-4.92377	8.48947e-07	8.70021e-06
ENSG00000205683	DPF3	539.968	-0.31249	0.0812416	-3.84643	0.000119849	0.000828042
ENSG00000013588	GPRC5A	4577.94	-0.312079	0.0594319	-5.25104	1.51243e-07	1.69918e-06
ENSG00000214530	STARD10	419.29	-0.312024	0.0988261	-3.15731	0.00159233	0.00847266
ENSG00000110047	EHD1	4266.48	-0.311856	0.0601351	-5.18593	2.14944e-07	2.36465e-06
ENSG00000060656	PTPRU	1627.32	-0.311788	0.0608574	-5.12326	3.00296e-07	3.2539e-06
ENSG00000154556	SORBS2	1225.59	-0.31139	0.0794113	-3.92123	8.8097e-05	0.000623504
ENSG00000140262	TCF12	3311.9	-0.31088	0.0626055	-4.9657	6.84545e-07	7.10521e-06
ENSG00000186591	UBE2H	6023.2	-0.310731	0.0555841	-5.59029	2.26694e-08	2.80031e-07
ENSG00000172197	MBOAT1	366.964	-0.310476	0.0966712	-3.21167	0.00131967	0.00718218
ENSG00000047578	KATNIP	613.687	-0.310448	0.118656	-2.61637	0.00888714	0.0368041
ENSG00000116584	ARHGEF2	6739.67	-0.310371	0.0331454	-9.36391	7.68377e-21	2.25232e-19
ENSG00000001460	STPG1	512.802	-0.310254	0.0853905	-3.63336	0.000279755	0.00178674
ENSG00000177606	JUN	6761.2	-0.310201	0.0348396	-8.9037	5.40161e-19	1.45536e-17
ENSG00000087448	KLHL42	2560.87	-0.310189	0.0508454	-6.10063	1.05651e-09	1.50555e-08
ENSG00000149269	PAK1	1798.15	-0.309852	0.0465129	-6.66164	2.70789e-11	4.38673e-10
ENSG00000086300	SNX10	644.669	-0.309403	0.0869482	-3.55848	0.000373011	0.00230941
ENSG00000243927	MRPS6	1591.04	-0.309374	0.0638512	-4.84523	1.26465e-06	1.25337e-05
ENSG00000147854	UHRF2	2698.14	-0.308523	0.0440582	-7.00261	2.51234e-12	4.42438e-11
ENSG00000112624	BICRAL	705.464	-0.308292	0.073382	-4.20119	2.65512e-05	0.000210427
ENSG00000227036	LINC00511	298.957	-0.307963	0.107772	-2.85754	0.00426938	0.0198657
ENSG00000204371	EHMT2	3146.58	-0.307905	0.0421058	-7.31266	2.61897e-13	4.93058e-12
ENSG00000100629	CEP128	790.765	-0.307745	0.110541	-2.78399	0.00536953	0.024136
ENSG00000119688	ABCD4	782.031	-0.307657	0.0860819	-3.57401	0.000351558	0.00219547
ENSG00000141577	CEP131	677.793	-0.307202	0.105746	-2.90508	0.00367155	0.0175213
ENSG00000164308	ERAP2	3743.46	-0.307164	0.0457334	-6.7164	1.86269e-11	3.07284e-10
ENSG00000164543	STK17A	3063.78	-0.306529	0.0365905	-8.37728	5.41636e-17	1.29117e-15
ENSG00000091317	CMTM6	6466.33	-0.3065	0.0433221	-7.07492	1.49538e-12	2.67534e-11
ENSG00000167081	PBX3	876.22	-0.305681	0.065465	-4.66938	3.02105e-06	2.83487e-05
ENSG00000253276	CCDC71L	622.052	-0.305606	0.0759081	-4.026	5.67347e-05	0.00042021
ENSG00000134955	SLC37A2	905.514	-0.30532	0.0649507	-4.7008	2.59146e-06	2.45867e-05
ENSG00000101019	UQCC1	1968.96	-0.304862	0.0498537	-6.11514	9.64746e-10	1.37696e-08
ENSG00000111252	SH2B3	6361.72	-0.304204	0.0281942	-10.7896	3.85555e-27	1.43175e-25
ENSG00000141458	NPC1	7451.19	-0.304125	0.0346055	-8.78833	1.518e-18	3.98266e-17
ENSG00000129226	CD68	3274.13	-0.303865	0.0537877	-5.64933	1.61074e-08	2.02163e-07
ENSG00000119684	MLH3	477.137	-0.303746	0.106248	-2.85883	0.0042521	0.0198108
ENSG00000173334	TRIB1	910.962	-0.303316	0.0651737	-4.65396	3.25615e-06	3.03335e-05
ENSG00000145907	G3BP1	14911.8	-0.303021	0.0340632	-8.89583	5.79828e-19	1.5599e-17
ENSG00000165801	ARHGEF40	743.325	-0.302694	0.0855922	-3.53647	0.000405515	0.00249094
ENSG00000164070	HSPA4L	1207.31	-0.30255	0.0605143	-4.99965	5.74345e-07	6.02892e-06
ENSG00000139531	SUOX	426.928	-0.302282	0.0866229	-3.48963	0.000483686	0.00292814
ENSG00000124782	RREB1	1616.4	-0.30228	0.0881642	-3.4286	0.000606696	0.00357656
ENSG00000070718	AP3M2	912.583	-0.301615	0.102359	-2.94664	0.00321244	0.0156179
ENSG00000132970	WASF3	902.001	-0.300955	0.0671223	-4.48368	7.33667e-06	6.47599e-05
ENSG00000137877	SPTBN5	482.046	-0.300769	0.108664	-2.76789	0.00564197	0.0251471
ENSG00000144445	KANSL1L	328.05	-0.300443	0.100344	-2.99413	0.00275225	0.0136837
ENSG00000105829	BET1	901.387	-0.300151	0.0624005	-4.81008	1.50872e-06	1.48545e-05
ENSG00000152078	TLCD4	595.968	-0.299954	0.100453	-2.98602	0.00282633	0.0140094
ENSG00000067369	TP53BP1	2637.12	-0.299516	0.0507938	-5.89671	3.70815e-09	5.018e-08
ENSG00000166478	ZNF143	893.331	-0.299242	0.0688623	-4.3455	1.38956e-05	0.000116268
ENSG00000166949	SMAD3	6967.92	-0.299211	0.0520312	-5.7506	8.89272e-09	1.15228e-07
ENSG00000196227	FAM217B	789.888	-0.299089	0.0796568	-3.75472	0.000173533	0.00116192
ENSG00000167680	SEMA6B	1239.94	-0.29874	0.0627086	-4.76393	1.89858e-06	1.83614e-05
ENSG00000104899	AMH	280.443	-0.29841	0.118301	-2.52246	0.0116538	0.0462499
ENSG00000116478	HDAC1	5283.07	-0.298391	0.0410372	-7.27123	3.56224e-13	6.63697e-12
ENSG00000140332	TLE3	2339.92	-0.298361	0.0548113	-5.44343	5.22649e-08	6.16425e-07
ENSG00000129355	CDKN2D	365.081	-0.298312	0.105641	-2.82383	0.00474537	0.0217506
ENSG00000241399	CD302	363.314	-0.29813	0.111571	-2.67212	0.00753734	0.032131
ENSG00000184602	SNN	626.448	-0.298024	0.0722279	-4.12616	3.6887e-05	0.000283836
ENSG00000183808	RBM12B	1383.82	-0.297709	0.0984318	-3.02452	0.00249025	0.0125404
ENSG00000008441	NFIX	3835.04	-0.297663	0.0354079	-8.40669	4.21761e-17	1.01347e-15
ENSG00000179604	CDC42EP4	1209.04	-0.297613	0.0518166	-5.74358	9.2693e-09	1.19762e-07
ENSG00000267680	ZNF224	389.768	-0.297464	0.114896	-2.58898	0.00962601	0.0394285
ENSG00000188070	C11orf95	944.83	-0.297396	0.0992659	-2.99595	0.0027359	0.0136137
ENSG00000073050	XRCC1	1137.49	-0.29739	0.0597531	-4.97699	6.45822e-07	6.73141e-06
ENSG00000165355	FBXO33	886.236	-0.297358	0.0793455	-3.74763	0.000178512	0.0011926
ENSG00000148384	INPP5E	1030.52	-0.297257	0.0945752	-3.14308	0.00167183	0.00885508
ENSG00000148180	GSN	2147.76	-0.297223	0.0459023	-6.47514	9.47262e-11	1.47354e-09
ENSG00000115183	TANC1	2643.86	-0.296907	0.0462552	-6.41888	1.37277e-10	2.10633e-09
ENSG00000164611	PTTG1	2368.91	-0.296735	0.0437731	-6.77893	1.21069e-11	2.03075e-10
ENSG00000163482	STK36	631.535	-0.296555	0.0815088	-3.63832	0.000274423	0.00175611
ENSG00000126858	RHOT1	1112.52	-0.295937	0.0607817	-4.86884	1.12253e-06	1.12366e-05
ENSG00000163162	RNF149	1712.12	-0.295784	0.0571525	-5.17534	2.27492e-07	2.489e-06
ENSG00000170315	UBB	18185.2	-0.295681	0.0272808	-10.8384	2.26315e-27	8.52137e-26
ENSG00000196639	HRH1	1045.14	-0.295396	0.0685509	-4.30915	1.63883e-05	0.00013493
ENSG00000175197	DDIT3	391.797	-0.294293	0.0898478	-3.27546	0.00105489	0.00588164
ENSG00000006704	GTF2IRD1	1127.25	-0.294219	0.102285	-2.87645	0.00402175	0.0188941
ENSG00000163322	ABRAXAS1	849.448	-0.294055	0.0707783	-4.1546	3.25863e-05	0.000253891
ENSG00000139880	CDH24	1079.6	-0.293674	0.0581114	-5.05365	4.33456e-07	4.63538e-06
ENSG00000066117	SMARCD1	4274.04	-0.293576	0.0403885	-7.26881	3.62662e-13	6.74994e-12
ENSG00000136235	GPNMB	498.529	-0.293067	0.0852207	-3.43892	0.000584038	0.0034566
ENSG00000059588	TARBP1	1055.42	-0.292923	0.0897192	-3.26489	0.00109508	0.00607933
ENSG00000171862	PTEN	2765.56	-0.292867	0.0610136	-4.80003	1.58643e-06	1.55599e-05
ENSG00000131389	SLC6A6	3361.5	-0.292699	0.0536201	-5.45874	4.79523e-08	5.68541e-07
ENSG00000105426	PTPRS	1916.53	-0.292398	0.0848522	-3.44597	0.000569012	0.00337767
ENSG00000164291	ARSK	629.086	-0.292289	0.0797669	-3.66428	0.000248031	0.00160347
ENSG00000188343	CIBAR1	885.082	-0.291677	0.0856054	-3.40722	0.000656276	0.00385121
ENSG00000198799	LRIG2	448.147	-0.291313	0.110578	-2.63446	0.00842725	0.0352212
ENSG00000163818	LZTFL1	617.263	-0.291124	0.0911499	-3.19391	0.00140361	0.00757941
ENSG00000163346	PBXIP1	838.59	-0.290854	0.0777887	-3.73902	0.000184737	0.00123099
ENSG00000167601	AXL	37800	-0.290662	0.0209288	-13.8881	7.4744e-44	4.51424e-42
ENSG00000157224	CLDN12	3150.69	-0.290438	0.0423966	-6.85052	7.35818e-12	1.25886e-10
ENSG00000198331	HYLS1	542.891	-0.290235	0.0800103	-3.62747	0.000286215	0.00182476
ENSG00000221890	NPTXR	1735.29	-0.289861	0.0500649	-5.78971	7.05089e-09	9.23595e-08
ENSG00000139291	TMEM19	1779.92	-0.289291	0.0522804	-5.53344	3.14004e-08	3.80057e-07
ENSG00000066084	DIP2B	5753.36	-0.289203	0.04029	-7.17804	7.07171e-13	1.29084e-11
ENSG00000085365	SCAMP1	2048.81	-0.288859	0.0528388	-5.4668	4.58241e-08	5.44384e-07
ENSG00000175866	BAIAP2	2369.2	-0.288433	0.0532793	-5.41361	6.17663e-08	7.22333e-07
ENSG00000112367	FIG4	470.628	-0.288226	0.0962552	-2.9944	0.00274987	0.0136756
ENSG00000108854	SMURF2	4873.74	-0.288186	0.0361008	-7.98281	1.43039e-15	3.15107e-14
ENSG00000170915	PAQR8	291.733	-0.287842	0.102083	-2.81968	0.00480716	0.0219759
ENSG00000198113	TOR4A	4283.96	-0.287721	0.0349319	-8.23663	1.77127e-16	4.09234e-15
ENSG00000162409	PRKAA2	621.603	-0.287619	0.0808305	-3.55829	0.000373271	0.00231022
ENSG00000168067	MAP4K2	513.563	-0.287256	0.0974128	-2.94886	0.00318952	0.0155382
ENSG00000184922	FMNL1	6332.49	-0.285781	0.0439589	-6.50109	7.97411e-11	1.24798e-09
ENSG00000236287	ZBED5	1410.18	-0.285372	0.0524757	-5.43818	5.38278e-08	6.32782e-07
ENSG00000158793	NIT1	833.685	-0.285104	0.0821434	-3.47081	0.000518898	0.00311408
ENSG00000106780	MEGF9	665.725	-0.285072	0.070242	-4.05843	4.94032e-05	0.000369713
ENSG00000130338	TULP4	1237.42	-0.284859	0.0785995	-3.62418	0.00028988	0.00184486
ENSG00000100897	DCAF11	1261.04	-0.284401	0.0594464	-4.78416	1.71704e-06	1.67316e-05
ENSG00000170689	HOXB9	1670.88	-0.284335	0.0463831	-6.13015	8.77984e-10	1.26315e-08
ENSG00000113163	CERT1	2268.42	-0.284203	0.0581415	-4.88813	1.018e-06	1.02587e-05
ENSG00000131773	KHDRBS3	530.675	-0.283604	0.100923	-2.81011	0.00495247	0.0225714
ENSG00000243667	WDR92	348.449	-0.283407	0.104688	-2.70714	0.0067865	0.0293897
ENSG00000103995	CEP152	975.392	-0.283013	0.0751482	-3.76607	0.000165839	0.00111372
ENSG00000172273	HINFP	393.561	-0.282556	0.102894	-2.74609	0.00603101	0.026624
ENSG00000183718	TRIM52	449.692	-0.281996	0.0935985	-3.01283	0.00258827	0.0129868
ENSG00000093167	LRRFIP2	2329.95	-0.28165	0.0578688	-4.86703	1.13286e-06	1.13337e-05
ENSG00000139718	SETD1B	1233.01	-0.281547	0.0644972	-4.36525	1.26975e-05	0.00010714
ENSG00000174010	KLHL15	577.821	-0.281403	0.0851009	-3.3067	0.000944035	0.00533964
ENSG00000196208	GREB1	643.191	-0.280892	0.0910824	-3.08393	0.00204283	0.0105804
ENSG00000157978	LDLRAP1	903.901	-0.280491	0.074536	-3.76316	0.000167779	0.00112591
ENSG00000168792	ABHD15	342.335	-0.28047	0.100412	-2.79319	0.00521916	0.0235602
ENSG00000138688	KIAA1109	1469.49	-0.280078	0.0898926	-3.11569	0.00183515	0.00962385
ENSG00000123106	CCDC91	1153.54	-0.280065	0.0624157	-4.48709	7.2204e-06	6.38588e-05
ENSG00000134504	KCTD1	636.925	-0.280041	0.0726322	-3.8556	0.000115444	0.000800369
ENSG00000089876	DHX32	1527.16	-0.279864	0.0526376	-5.3168	1.05609e-07	1.20837e-06
ENSG00000175505	CLCF1	436.115	-0.279738	0.0838657	-3.33554	0.00085133	0.00486729
ENSG00000125347	IRF1	885.781	-0.279309	0.0888439	-3.14382	0.00166756	0.00883509
ENSG00000135046	ANXA1	21414.1	-0.278912	0.0290385	-9.60489	7.62388e-22	2.34956e-20
ENSG00000141013	GAS8	668.111	-0.27831	0.0855068	-3.25482	0.00113463	0.00626797
ENSG00000124813	RUNX2	1129.79	-0.277983	0.0589299	-4.71718	2.39132e-06	2.27719e-05
ENSG00000128805	ARHGAP22	1913.31	-0.277921	0.0647979	-4.28904	1.79444e-05	0.000146935
ENSG00000116260	QSOX1	12821.5	-0.277907	0.0326736	-8.50555	1.8073e-17	4.41954e-16
ENSG00000177663	IL17RA	1031.69	-0.277896	0.109434	-2.53938	0.0111048	0.0443847
ENSG00000104219	ZDHHC2	2574	-0.277793	0.0947055	-2.93323	0.00335455	0.0161994
ENSG00000132640	BTBD3	1934.42	-0.277695	0.053851	-5.15673	2.513e-07	2.73949e-06
ENSG00000121621	KIF18A	1666.74	-0.276973	0.054287	-5.10201	3.36057e-07	3.62828e-06
ENSG00000152137	HSPB8	1065.94	-0.276816	0.0633956	-4.36648	1.26264e-05	0.00010664
ENSG00000175592	FOSL1	15518.8	-0.276639	0.0337357	-8.20019	2.40005e-16	5.51675e-15
ENSG00000069424	KCNAB2	1462.45	-0.276273	0.0821561	-3.36279	0.000771603	0.00445964
ENSG00000136158	SPRY2	791.56	-0.276058	0.0677832	-4.07266	4.64793e-05	0.000350601
ENSG00000163348	PYGO2	1718.28	-0.275741	0.0521944	-5.28297	1.2711e-07	1.44063e-06
ENSG00000167889	MGAT5B	1168.32	-0.275701	0.0555344	-4.96452	6.88717e-07	7.1444e-06
ENSG00000185262	UBALD2	2071.07	-0.275496	0.056948	-4.83767	1.31371e-06	1.29841e-05
ENSG00000107186	MPDZ	1761.46	-0.274933	0.0565425	-4.8624	1.1597e-06	1.15764e-05
ENSG00000164236	ANKRD33B	1582.82	-0.274834	0.0625992	-4.39037	1.13156e-05	9.65205e-05
ENSG00000064042	LIMCH1	866.22	-0.274543	0.0931092	-2.94861	0.00319202	0.0155438
ENSG00000092051	JPH4	3306.51	-0.274502	0.035906	-7.645	2.08947e-14	4.31264e-13
ENSG00000004660	CAMKK1	434.573	-0.274329	0.0843946	-3.25055	0.00115183	0.00635712
ENSG00000140598	EFL1	1281.12	-0.274272	0.065981	-4.15683	3.22696e-05	0.000251969
ENSG00000213390	ARHGAP19	1152.89	-0.273933	0.0629809	-4.34947	1.36468e-05	0.000114399
ENSG00000164176	EDIL3	2397.83	-0.273858	0.0513635	-5.33175	9.72686e-08	1.11577e-06
ENSG00000167034	NKX3-1	1245.97	-0.273851	0.0729591	-3.75348	0.000174394	0.00116666
ENSG00000137364	TPMT	862.74	-0.273835	0.0660097	-4.14841	3.34788e-05	0.000259944
ENSG00000123643	SLC36A1	792.305	-0.273253	0.0745689	-3.66443	0.000247888	0.00160347
ENSG00000153179	RASSF3	1429.83	-0.27325	0.0633082	-4.31619	1.58746e-05	0.000131
ENSG00000198796	ALPK2	587.723	-0.273105	0.0958589	-2.84903	0.00438524	0.0203259
ENSG00000100592	DAAM1	1038.21	-0.272463	0.0748176	-3.6417	0.00027084	0.00173534
ENSG00000273015		485.251	-0.272302	0.0849668	-3.2048	0.00135156	0.00733355
ENSG00000173402	DAG1	3512.96	-0.27189	0.0559921	-4.85586	1.19867e-06	1.19323e-05
ENSG00000091490	SEL1L3	5647.34	-0.271638	0.0430187	-6.31442	2.71175e-10	4.06379e-09
ENSG00000186350	RXRA	1709.18	-0.271278	0.0493653	-5.49531	3.9002e-08	4.66108e-07
ENSG00000105472	CLEC11A	3071.07	-0.271168	0.04893	-5.54196	2.99113e-08	3.64485e-07
ENSG00000181827	RFX7	1245.39	-0.271136	0.0753548	-3.59812	0.000320525	0.00201989
ENSG00000109586	GALNT7	8012.26	-0.270937	0.0296273	-9.14484	5.97166e-20	1.68197e-18
ENSG00000183935	HTR7P1	568.662	-0.270841	0.0824461	-3.28506	0.0010196	0.00570607
ENSG00000103043	VAC14	3146.43	-0.269788	0.0420171	-6.42092	1.35452e-10	2.0801e-09
ENSG00000206560	ANKRD28	4973.74	-0.26959	0.0337508	-7.98768	1.37504e-15	3.03655e-14
ENSG00000146247	PHIP	3019.21	-0.269086	0.046452	-5.79277	6.92346e-09	9.08225e-08
ENSG00000002822	MAD1L1	2190.89	-0.268616	0.084218	-3.18954	0.00142502	0.00767889
ENSG00000255248	MIR100HG	2667.8	-0.268473	0.0458914	-5.85019	4.91002e-09	6.56055e-08
ENSG00000130813	SHFL	389.191	-0.268163	0.0954444	-2.80962	0.00495998	0.0225999
ENSG00000110395	CBL	2182.85	-0.268108	0.0606464	-4.42085	9.83141e-06	8.48254e-05
ENSG00000204304	PBX2	1964.68	-0.268091	0.0492935	-5.43866	5.36838e-08	6.31504e-07
ENSG00000169683	LRRC45	625.2	-0.268084	0.0741688	-3.61451	0.000300919	0.00190873
ENSG00000093217	XYLB	461.878	-0.268083	0.0979048	-2.7382	0.00617768	0.0271538
ENSG00000115170	ACVR1	1695.69	-0.268025	0.0475828	-5.63282	1.77283e-08	2.21733e-07
ENSG00000112773	TENT5A	550.163	-0.26781	0.0876941	-3.05391	0.00225879	0.0115198
ENSG00000276045	ORAI1	1288.4	-0.267704	0.0565568	-4.73336	2.20839e-06	2.11193e-05
ENSG00000108799	EZH1	687.521	-0.267374	0.0931944	-2.869	0.00411777	0.0192548
ENSG00000110171	TRIM3	906.63	-0.267299	0.0877667	-3.04556	0.00232246	0.0118078
ENSG00000094916	CBX5	8065.14	-0.267088	0.0346274	-7.71322	1.22686e-14	2.56457e-13
ENSG00000175482	POLD4	924.457	-0.26706	0.077983	-3.42459	0.000615718	0.00362502
ENSG00000152904	GGPS1	604.648	-0.267003	0.0790307	-3.37847	0.000728904	0.00423735
ENSG00000138185	ENTPD1	403.184	-0.26676	0.0918647	-2.90383	0.00368624	0.0175701
ENSG00000132623	ANKEF1	473.255	-0.266718	0.101482	-2.62824	0.00858276	0.0358156
ENSG00000182670	TTC3	5581.51	-0.26592	0.0468046	-5.6815	1.33518e-08	1.69468e-07
ENSG00000040531	CTNS	1273	-0.265898	0.0745962	-3.5645	0.00036455	0.0022656
ENSG00000152377	SPOCK1	10905.1	-0.26569	0.0503817	-5.27354	1.33819e-07	1.51002e-06
ENSG00000105698	USF2	3327.77	-0.265607	0.049338	-5.38341	7.30868e-08	8.46471e-07
ENSG00000204386	NEU1	2323.54	-0.26556	0.0416259	-6.37968	1.77462e-10	2.69532e-09
ENSG00000100359	SGSM3	1290.06	-0.265318	0.0679328	-3.90559	9.39942e-05	0.000659535
ENSG00000137216	TMEM63B	1466.82	-0.265279	0.0692058	-3.83318	0.000126497	0.000870186
ENSG00000146648	EGFR	6781.98	-0.265274	0.0504738	-5.25568	1.47481e-07	1.66001e-06
ENSG00000151240	DIP2C	731.834	-0.265154	0.0939661	-2.82181	0.00477542	0.0218475
ENSG00000187764	SEMA4D	953.377	-0.265102	0.080147	-3.3077	0.000940647	0.00532215
ENSG00000172260	NEGR1	1207.71	-0.265009	0.102319	-2.59002	0.009597	0.0393366
ENSG00000131711	MAP1B	10272.3	-0.264927	0.094782	-2.79512	0.00518801	0.023449
ENSG00000186310	NAP1L3	359.95	-0.264364	0.0952708	-2.77487	0.00552236	0.0247243
ENSG00000157193	LRP8	3333	-0.264287	0.0555169	-4.76048	1.93132e-06	1.8638e-05
ENSG00000114626	ABTB1	946.506	-0.264269	0.0740526	-3.56867	0.000358798	0.00223371
ENSG00000237765	FAM200B	1243.77	-0.264251	0.0581615	-4.5434	5.5353e-06	4.96632e-05
ENSG00000114742	WDR48	1695.95	-0.263878	0.0662067	-3.98567	6.72911e-05	0.000489731
ENSG00000162711	NLRP3	606.127	-0.263544	0.0995705	-2.6468	0.00812564	0.0341934
ENSG00000196950	SLC39A10	3043.32	-0.263472	0.0517018	-5.096	3.46905e-07	3.73644e-06
ENSG00000160563	MED27	1262.79	-0.263311	0.051985	-5.06513	4.08121e-07	4.36964e-06
ENSG00000151151	IPMK	610.207	-0.263239	0.0988122	-2.66403	0.007721	0.0328051
ENSG00000107201	DDX58	941.713	-0.26308	0.0646151	-4.0715	4.67118e-05	0.000352207
ENSG00000038427	VCAN	4644.74	-0.262673	0.0796304	-3.29865	0.000971493	0.00547431
ENSG00000096968	JAK2	640.552	-0.262595	0.101792	-2.57974	0.0098876	0.0403134
ENSG00000085185	BCORL1	765.048	-0.262517	0.0957072	-2.74291	0.00608965	0.0268303
ENSG00000087086	FTL	61223.7	-0.26216	0.0307215	-8.53344	1.42061e-17	3.49292e-16
ENSG00000165209	STRBP	1364	-0.261795	0.072472	-3.61235	0.00030343	0.0019211
ENSG00000103249	CLCN7	3682.82	-0.261018	0.0531533	-4.91066	9.07687e-07	9.24013e-06
ENSG00000257698	GIHCG	355.835	-0.26093	0.09775	-2.66936	0.00759965	0.0323889
ENSG00000158825	CDA	1479.46	-0.259802	0.0571076	-4.54934	5.38155e-06	4.83802e-05
ENSG00000023902	PLEKHO1	1603.41	-0.259792	0.0566285	-4.58765	4.4826e-06	4.07053e-05
ENSG00000117394	SLC2A1	12887.5	-0.259462	0.0489384	-5.3018	1.14668e-07	1.30373e-06
ENSG00000162520	SYNC	987.441	-0.259319	0.0619971	-4.18275	2.88e-05	0.000226846
ENSG00000198721	ECI2	1525.74	-0.259108	0.0519312	-4.98944	6.05552e-07	6.34016e-06
ENSG00000064012	CASP8	1234.29	-0.258623	0.057344	-4.51002	6.48221e-06	5.75848e-05
ENSG00000197324	LRP10	10200	-0.258003	0.0287251	-8.98181	2.66347e-19	7.31865e-18
ENSG00000101986	ABCD1	405.835	-0.257787	0.0961589	-2.68085	0.00734357	0.0314016
ENSG00000115977	AAK1	2144.24	-0.257429	0.0966491	-2.66354	0.0077323	0.0328406
ENSG00000023909	GCLM	3625.14	-0.257336	0.0552795	-4.65517	3.23706e-06	3.01712e-05
ENSG00000102038	SMARCA1	1898.92	-0.257212	0.0447614	-5.74628	9.12257e-09	1.18121e-07
ENSG00000061918	GUCY1B1	572.999	-0.256881	0.0870883	-2.94966	0.00318128	0.0155068
ENSG00000184677	ZBTB40	1712.51	-0.256563	0.0554325	-4.62838	3.68538e-06	3.39803e-05
ENSG00000160813	PPP1R35	759.275	-0.256349	0.0805282	-3.18335	0.00145583	0.00782385
ENSG00000134138	MEIS2	1097.99	-0.25605	0.0964404	-2.655	0.00793078	0.0335381
ENSG00000275004	ZNF280B	344.913	-0.255692	0.092981	-2.74994	0.00596063	0.0263651
ENSG00000110911	SLC11A2	1536.66	-0.255675	0.0599123	-4.26749	1.97687e-05	0.000160848
ENSG00000112742	TTK	2915.82	-0.255556	0.0449345	-5.6873	1.29065e-08	1.64279e-07
ENSG00000013016	EHD3	1196.58	-0.255423	0.0622556	-4.10281	4.08158e-05	0.000311669
ENSG00000111445	RFC5	1642.65	-0.254881	0.0463915	-5.49413	3.92647e-08	4.68936e-07
ENSG00000185219	ZNF445	1054.83	-0.254513	0.075625	-3.36546	0.00076417	0.00442378
ENSG00000188641	DPYD	1112.73	-0.254494	0.0655726	-3.88111	0.000103981	0.000725085
ENSG00000065054	SLC9A3R2	1771.49	-0.254205	0.0486616	-5.22393	1.75162e-07	1.94843e-06
ENSG00000148426	PROSER2	965.684	-0.254149	0.0620176	-4.09801	4.16721e-05	0.000317533
ENSG00000125703	ATG4C	654.212	-0.2539	0.0834292	-3.0433	0.00233998	0.0118801
ENSG00000085978	ATG16L1	1803	-0.25384	0.0794702	-3.19416	0.0014024	0.00757622
ENSG00000158773	USF1	1307.41	-0.253437	0.0516088	-4.91073	9.0738e-07	9.24013e-06
ENSG00000185340	GAS2L1	2743.66	-0.253235	0.0446964	-5.66567	1.46453e-08	1.84973e-07
ENSG00000141279	NPEPPS	4172.56	-0.252863	0.0444384	-5.6902	1.26893e-08	1.61744e-07
ENSG00000144136	SLC20A1	20428.6	-0.25254	0.0184837	-13.6629	1.69152e-42	9.91658e-41
ENSG00000168040	FADD	2244.83	-0.25239	0.0427764	-5.90022	3.63021e-09	4.91621e-08
ENSG00000138496	PARP9	717.476	-0.251385	0.0761969	-3.29914	0.000969803	0.00546738
ENSG00000143322	ABL2	5916.22	-0.250915	0.0672456	-3.73133	0.000190475	0.00126547
ENSG00000197062	ZSCAN26	446.209	-0.250612	0.0936872	-2.67498	0.00747333	0.0319035
ENSG00000064601	CTSA	4078.82	-0.250133	0.0360464	-6.93918	3.94374e-12	6.8712e-11
ENSG00000110092	CCND1	38013.6	-0.249513	0.0262016	-9.52279	1.6859e-21	5.11683e-20
ENSG00000135414	GDF11	1382.96	-0.249368	0.0661765	-3.76822	0.000164415	0.00110622
ENSG00000189079	ARID2	1333.35	-0.248887	0.0713325	-3.48912	0.000484621	0.00293282
ENSG00000287530		2356.06	-0.248731	0.0401002	-6.20273	5.54908e-10	8.1197e-09
ENSG00000166886	NAB2	823.811	-0.248628	0.0645385	-3.8524	0.000116968	0.00081
ENSG00000225151	GOLGA2P7	1156.08	-0.247781	0.0615619	-4.02491	5.69969e-05	0.000421632
ENSG00000174282	ZBTB4	2441.08	-0.247764	0.0406545	-6.09439	1.09854e-09	1.5642e-08
ENSG00000260027	HOXB7	604.333	-0.247707	0.0911418	-2.71782	0.00657135	0.0286094
ENSG00000005059	MCUB	1216.77	-0.247453	0.0666973	-3.71009	0.000207187	0.00136792
ENSG00000171988	JMJD1C	2762.03	-0.247298	0.0502966	-4.9168	8.79686e-07	8.97539e-06
ENSG00000169992	NLGN2	1902.77	-0.247179	0.0794819	-3.10988	0.00187161	0.00978655
ENSG00000179833	SERTAD2	2127.84	-0.247067	0.0493208	-5.0094	5.45999e-07	5.75682e-06
ENSG00000070882	OSBPL3	3382.62	-0.246941	0.0502835	-4.91097	9.06249e-07	9.23594e-06
ENSG00000168758	SEMA4C	790.746	-0.246915	0.0728138	-3.39104	0.000696277	0.0040687
ENSG00000166987	MBD6	1728.97	-0.246358	0.0797704	-3.08834	0.00201279	0.0104428
ENSG00000166313	APBB1	567.209	-0.246248	0.0929126	-2.65032	0.00804158	0.033911
ENSG00000167674	HDGFL2	2425.6	-0.246033	0.0482128	-5.10306	3.34207e-07	3.61048e-06
ENSG00000149294	NCAM1	2474.19	-0.245908	0.0470057	-5.23144	1.68197e-07	1.88142e-06
ENSG00000142408	CACNG8	599.227	-0.245782	0.0877998	-2.79935	0.00512056	0.0232375
ENSG00000170365	SMAD1	894.107	-0.245334	0.0724589	-3.38583	0.000709625	0.00413462
ENSG00000106799	TGFBR1	2155.89	-0.245328	0.0803042	-3.05498	0.00225074	0.0114821
ENSG00000051128	HOMER3	1341.59	-0.245227	0.0597685	-4.10294	4.07929e-05	0.000311626
ENSG00000214756	CSKMT	409.992	-0.245211	0.0935537	-2.62107	0.00876534	0.0364507
ENSG00000123094	RASSF8	3150.64	-0.244669	0.0724936	-3.37504	0.000738059	0.00428641
ENSG00000125863	MKKS	1435.26	-0.244626	0.0500141	-4.89114	1.00254e-06	1.01256e-05
ENSG00000011295	TTC19	3048.32	-0.244589	0.0353233	-6.9243	4.38125e-12	7.61872e-11
ENSG00000163050	COQ8A	1112.52	-0.244218	0.0598274	-4.08203	4.46436e-05	0.000338171
ENSG00000180901	KCTD2	1026.07	-0.244161	0.0617725	-3.95259	7.73107e-05	0.000555243
ENSG00000185043	CIB1	1517.02	-0.244082	0.052633	-4.63744	3.52752e-06	3.26083e-05
ENSG00000100393	EP300	3197.25	-0.243916	0.0914173	-2.66816	0.0076267	0.0324581
ENSG00000103479	RBL2	1816.08	-0.243553	0.057868	-4.20878	2.56757e-05	0.000204203
ENSG00000168591	TMUB2	1058.5	-0.242856	0.0574068	-4.23044	2.33234e-05	0.000186982
ENSG00000137819	PAQR5	879.046	-0.242741	0.0823184	-2.94881	0.00318999	0.0155382
ENSG00000196549	MME	14830	-0.242681	0.0383609	-6.32626	2.51172e-10	3.77345e-09
ENSG00000138386	NAB1	1323.57	-0.242655	0.0764748	-3.17301	0.00150868	0.00807652
ENSG00000143013	LMO4	1428.97	-0.241468	0.065793	-3.67012	0.000242434	0.00157237
ENSG00000197056	ZMYM1	844.793	-0.241382	0.0777845	-3.10322	0.0019143	0.00997208
ENSG00000112511	PHF1	1007.6	-0.24136	0.0573745	-4.20674	2.59079e-05	0.000205868
ENSG00000148400	NOTCH1	1886.64	-0.241233	0.0559624	-4.31063	1.62787e-05	0.000134212
ENSG00000166439	RNF169	1373.51	-0.240804	0.062434	-3.85694	0.000114817	0.000796333
ENSG00000056972	TRAF3IP2	992.945	-0.240698	0.0820135	-2.93487	0.00333693	0.0161316
ENSG00000119771	KLHL29	725.035	-0.240625	0.069296	-3.47242	0.000515797	0.00309754
ENSG00000277053	GTF2IP1	1416.55	-0.240294	0.0873477	-2.751	0.00594135	0.0262992
ENSG00000100036	SLC35E4	853.991	-0.240236	0.0729238	-3.29435	0.000986494	0.00554148
ENSG00000176225	RTTN	748.955	-0.240006	0.0881092	-2.72396	0.00645038	0.0281713
ENSG00000010404	IDS	6218.65	-0.239895	0.039594	-6.05889	1.37068e-09	1.93943e-08
ENSG00000221926	TRIM16	2499.34	-0.239751	0.0537932	-4.4569	8.31521e-06	7.26491e-05
ENSG00000135334	AKIRIN2	2100.01	-0.239709	0.0589368	-4.06722	4.75779e-05	0.000357241
ENSG00000107819	SFXN3	2110.84	-0.239484	0.0435149	-5.50349	3.72349e-08	4.47067e-07
ENSG00000171302	CANT1	5701	-0.239129	0.0487243	-4.90779	9.21062e-07	9.3604e-06
ENSG00000113407	TARS1	17254.7	-0.238918	0.0212993	-11.2172	3.35827e-29	1.33722e-27
ENSG00000104312	RIPK2	987.272	-0.2383	0.0678005	-3.51472	0.000440211	0.00268482
ENSG00000178567	EPM2AIP1	1604.91	-0.237842	0.0754266	-3.15329	0.00161442	0.0085788
ENSG00000107816	LZTS2	1992.72	-0.236991	0.0504864	-4.69415	2.67724e-06	2.53605e-05
ENSG00000123609	NMI	661.98	-0.236764	0.0778999	-3.03934	0.00237098	0.0120138
ENSG00000169570	DTWD2	489.561	-0.236385	0.0876062	-2.69826	0.00697022	0.0300335
ENSG00000069011	PITX1	1131.39	-0.23638	0.0576799	-4.09813	4.16498e-05	0.000317498
ENSG00000118260	CREB1	1903.99	-0.236371	0.0705626	-3.34981	0.000808671	0.00465296
ENSG00000012822	CALCOCO1	798.559	-0.236048	0.0705718	-3.34479	0.000823461	0.00472597
ENSG00000100600	LGMN	1025.35	-0.235835	0.064518	-3.65534	0.000256845	0.00165569
ENSG00000143390	RFX5	1687.94	-0.235658	0.0623055	-3.7823	0.000155388	0.00105059
ENSG00000138814	PPP3CA	4556.3	-0.235482	0.0684597	-3.43971	0.00058233	0.00344876
ENSG00000204681	GABBR1	832.661	-0.235465	0.0782692	-3.0084	0.00262628	0.0131446
ENSG00000025156	HSF2	789.007	-0.23521	0.0912806	-2.57678	0.00997258	0.0405986
ENSG00000018408	WWTR1	8078.43	-0.235114	0.043385	-5.41924	5.98523e-08	7.0086e-07
ENSG00000183696	UPP1	1112.17	-0.234621	0.074417	-3.1528	0.00161715	0.00859075
ENSG00000177034	MTX3	1286.99	-0.234455	0.0625479	-3.7484	0.000177966	0.00118939
ENSG00000213654	GPSM3	851.026	-0.233865	0.0625825	-3.73691	0.000186294	0.00123999
ENSG00000102393	GLA	1323.22	-0.233831	0.0527606	-4.43192	9.33992e-06	8.08172e-05
ENSG00000133961	NUMB	2685.71	-0.233575	0.0533347	-4.37941	1.19002e-05	0.000100838
ENSG00000099219	ERMP1	1636.2	-0.233326	0.0848796	-2.7489	0.00597951	0.0264291
ENSG00000111817	DSE	3632.92	-0.233258	0.0389301	-5.9917	2.07663e-09	2.88389e-08
ENSG00000175137	SH3BP5L	2779.85	-0.232791	0.0413507	-5.62967	1.80555e-08	2.25512e-07
ENSG00000089060	SLC8B1	1516.25	-0.232771	0.0595939	-3.90596	9.38531e-05	0.000659059
ENSG00000143797	MBOAT2	2101.58	-0.23277	0.0611327	-3.80762	0.000140312	0.000956201
ENSG00000178409	BEND3	595.298	-0.231604	0.0779602	-2.97079	0.00297031	0.0146264
ENSG00000197121	PGAP1	660.177	-0.23151	0.091339	-2.53463	0.0112567	0.0449122
ENSG00000130449	ZSWIM6	1624.53	-0.230909	0.062072	-3.72001	0.000199215	0.00131916
ENSG00000182224	CYB5D1	482.485	-0.230721	0.0848124	-2.72037	0.00652098	0.0284176
ENSG00000185591	SP1	2997.96	-0.230386	0.0541488	-4.25468	2.09344e-05	0.000169567
ENSG00000141934	PLPP2	1645.42	-0.230375	0.0515024	-4.4731	7.70948e-06	6.79174e-05
ENSG00000118242	MREG	413.372	-0.230201	0.0922797	-2.4946	0.0126098	0.0494986
ENSG00000134013	LOXL2	16965.1	-0.229381	0.027454	-8.35513	6.53629e-17	1.55198e-15
ENSG00000091136	LAMB1	11674.8	-0.22936	0.0405334	-5.65856	1.52649e-08	1.92393e-07
ENSG00000087157	PGS1	940.206	-0.22934	0.081933	-2.79911	0.00512432	0.023248
ENSG00000172071	EIF2AK3	565.446	-0.229264	0.0890956	-2.57323	0.0100754	0.0409245
ENSG00000114859	CLCN2	641.18	-0.229167	0.0811282	-2.82476	0.00473163	0.0216968
ENSG00000100422	CERK	3852.59	-0.228922	0.0394185	-5.80747	6.34255e-09	8.35064e-08
ENSG00000185686	PRAME	2214.43	-0.228821	0.0428303	-5.34249	9.16759e-08	1.05296e-06
ENSG00000155760	FZD7	456.439	-0.228772	0.0895413	-2.55494	0.0106207	0.0427712
ENSG00000171792	RHNO1	1452.9	-0.228685	0.0847191	-2.69933	0.00694783	0.0299442
ENSG00000091039	OSBPL8	6394.35	-0.228586	0.0613654	-3.725	0.000195314	0.00129476
ENSG00000134250	NOTCH2	18249.6	-0.228544	0.0583584	-3.91621	8.99521e-05	0.000635384
ENSG00000075413	MARK3	4045.36	-0.228355	0.0545413	-4.18683	2.82871e-05	0.000223117
ENSG00000137309	HMGA1	36644.2	-0.227774	0.0222391	-10.242	1.2849e-24	4.35511e-23
ENSG00000155016	CYP2U1	554.448	-0.227361	0.0820994	-2.76934	0.005617	0.0250696
ENSG00000024862	CCDC28A	478.349	-0.226806	0.0855597	-2.65085	0.00802903	0.0338727
ENSG00000112514	CUTA	2560.76	-0.22617	0.0459893	-4.91787	8.74896e-07	8.93158e-06
ENSG00000103160	HSDL1	1154.05	-0.226157	0.0737069	-3.06833	0.00215262	0.0110848
ENSG00000175938	ORAI3	538.137	-0.226156	0.0831049	-2.72133	0.00650204	0.0283625
ENSG00000107404	DVL1	5189.04	-0.225714	0.0339323	-6.65189	2.89355e-11	4.65815e-10
ENSG00000120885	CLU	4779.18	-0.22551	0.0475064	-4.74695	2.06511e-06	1.98547e-05
ENSG00000113552	GNPDA1	2487.46	-0.225507	0.0518197	-4.35177	1.35042e-05	0.000113362
ENSG00000164362	TERT	665.621	-0.225498	0.0829731	-2.71773	0.00657319	0.0286105
ENSG00000187531	SIRT7	984.813	-0.225426	0.0868621	-2.59521	0.00945318	0.0388444
ENSG00000112290	WASF1	1515.75	-0.225382	0.0659772	-3.41606	0.000635344	0.00373324
ENSG00000126787	DLGAP5	3353.26	-0.225201	0.0481749	-4.67465	2.9446e-06	2.77181e-05
ENSG00000101447	FAM83D	2181.83	-0.225095	0.0457148	-4.9239	8.48366e-07	8.70021e-06
ENSG00000117139	KDM5B	1682.67	-0.224945	0.0506192	-4.44386	8.83576e-06	7.69729e-05
ENSG00000168310	IRF2	717.227	-0.224802	0.0810995	-2.77193	0.00557254	0.0249055
ENSG00000033867	SLC4A7	4868.3	-0.224753	0.0386697	-5.81214	6.16806e-09	8.15671e-08
ENSG00000066279	ASPM	6033.81	-0.224701	0.0560406	-4.00961	6.08198e-05	0.000447887
ENSG00000126804	ZBTB1	1366.8	-0.223942	0.0566622	-3.95224	7.7424e-05	0.000555835
ENSG00000197471	SPN	1158.4	-0.223712	0.0604867	-3.69853	0.000216854	0.00142495
ENSG00000124766	SOX4	475.376	-0.222968	0.0876192	-2.54474	0.010936	0.0438267
ENSG00000136213	CHST12	844.259	-0.2225	0.0812608	-2.73809	0.00617968	0.0271538
ENSG00000163249	CCNYL1	1012.72	-0.22233	0.0733177	-3.03242	0.00242602	0.012265
ENSG00000160796	NBEAL2	3536.16	-0.221884	0.0626225	-3.54321	0.00039529	0.00243403
ENSG00000101311	FERMT1	1850.23	-0.221853	0.047579	-4.66284	3.11882e-06	2.91598e-05
ENSG00000184465	WDR27	720.989	-0.221624	0.07681	-2.88535	0.00390975	0.0184595
ENSG00000139433	GLTP	2127.53	-0.221349	0.0427375	-5.17926	2.22764e-07	2.4415e-06
ENSG00000270231	NBPF8	2094.65	-0.221313	0.0499135	-4.43394	9.25276e-06	8.01401e-05
ENSG00000078403	MLLT10	1240.95	-0.22096	0.0767269	-2.87982	0.003979	0.018708
ENSG00000087586	AURKA	4525.97	-0.220751	0.0302217	-7.30439	2.78537e-13	5.22743e-12
ENSG00000198355	PIM3	1833.15	-0.22074	0.0556616	-3.96575	7.31659e-05	0.000528215
ENSG00000133639	BTG1	2797.7	-0.220352	0.0552337	-3.98945	6.62257e-05	0.000482954
ENSG00000109118	PHF12	1253.77	-0.220319	0.0776897	-2.83588	0.00456994	0.0210681
ENSG00000230530	LIMD1-AS1	728.864	-0.220245	0.0809436	-2.72097	0.0065091	0.0283753
ENSG00000101126	ADNP	3764.6	-0.21994	0.0379802	-5.79092	7.0002e-09	9.17623e-08
ENSG00000070540	WIPI1	491.986	-0.2199	0.0831419	-2.64487	0.0081722	0.0343412
ENSG00000283196		718.963	-0.219543	0.0840044	-2.61347	0.00896272	0.037083
ENSG00000142949	PTPRF	16867.5	-0.219476	0.0350085	-6.26923	3.62835e-10	5.37916e-09
ENSG00000164068	RNF123	1585.61	-0.219275	0.0497585	-4.40678	1.0492e-05	9.02219e-05
ENSG00000147454	SLC25A37	4932.79	-0.219029	0.034968	-6.2637	3.75952e-10	5.56905e-09
ENSG00000035862	TIMP2	15621.2	-0.218864	0.0191018	-11.4578	2.14994e-30	8.99876e-29
ENSG00000151208	DLG5	4174.9	-0.218582	0.0460216	-4.74954	2.03879e-06	1.96225e-05
ENSG00000152465	NMT2	2560.46	-0.218299	0.0423997	-5.14859	2.62448e-07	2.8541e-06
ENSG00000100034	PPM1F	3742.95	-0.217897	0.0490494	-4.4424	8.89617e-06	7.74242e-05
ENSG00000081019	RSBN1	587.465	-0.217696	0.0766743	-2.83924	0.00452217	0.0208692
ENSG00000166275	BORCS7	486.211	-0.217688	0.0817529	-2.66275	0.00775053	0.0329073
ENSG00000134291	TMEM106C	3159.92	-0.217495	0.0458161	-4.74714	2.06318e-06	1.98466e-05
ENSG00000111269	CREBL2	1446.23	-0.217418	0.0552135	-3.93777	8.22413e-05	0.000587606
ENSG00000101132	PFDN4	1001.52	-0.217367	0.074887	-2.9026	0.00370075	0.01763
ENSG00000111653	ING4	480.352	-0.217355	0.0863253	-2.51786	0.011807	0.046755
ENSG00000095383	TBC1D2	3455.63	-0.217084	0.0326435	-6.65015	2.92798e-11	4.70936e-10
ENSG00000273388		829.202	-0.216823	0.0684848	-3.16601	0.00154547	0.00825138
ENSG00000108509	CAMTA2	1608.19	-0.216419	0.0803513	-2.69341	0.00707257	0.030409
ENSG00000176095	IP6K1	2223.91	-0.216193	0.0456549	-4.73539	2.18638e-06	2.092e-05
ENSG00000204438	GPANK1	1088.25	-0.215681	0.0731488	-2.94852	0.00319299	0.0155443
ENSG00000120694	HSPH1	14849.6	-0.215621	0.023131	-9.32174	1.14451e-20	3.32776e-19
ENSG00000012232	EXTL3	4223.85	-0.21559	0.0413583	-5.21274	1.86073e-07	2.06215e-06
ENSG00000198825	INPP5F	1210.3	-0.215555	0.0738625	-2.91833	0.00351914	0.0169031
ENSG00000108946	PRKAR1A	6508.37	-0.215194	0.0347432	-6.19385	5.87106e-10	8.53532e-09
ENSG00000157557	ETS2	3377.74	-0.214714	0.04282	-5.01433	5.32182e-07	5.61772e-06
ENSG00000165516	KLHDC2	1245.46	-0.214505	0.0539574	-3.97546	7.02448e-05	0.000508554
ENSG00000106976	DNM1	1322.87	-0.21446	0.0670982	-3.19622	0.00139242	0.00753478
ENSG00000090776	EFNB1	920.126	-0.214233	0.0646567	-3.31339	0.000921723	0.00522329
ENSG00000132716	DCAF8	2811.42	-0.214081	0.0559371	-3.82717	0.000129626	0.000889781
ENSG00000170540	ARL6IP1	11733.4	-0.213932	0.0249083	-8.58877	8.79064e-18	2.19133e-16
ENSG00000211456	SACM1L	2396.2	-0.213859	0.0546965	-3.90993	9.23245e-05	0.0006501
ENSG00000162419	GMEB1	744.226	-0.213848	0.0756918	-2.82524	0.00472446	0.0216714
ENSG00000111802	TDP2	1552.69	-0.213328	0.0482808	-4.41848	9.93978e-06	8.56782e-05
ENSG00000188157	AGRN	23904.1	-0.213259	0.0224568	-9.49641	2.17261e-21	6.58294e-20
ENSG00000134897	BIVM	1860.53	-0.213132	0.0505757	-4.21411	2.50764e-05	0.000199878
ENSG00000111665	CDCA3	1491.31	-0.212706	0.0488311	-4.35595	1.32492e-05	0.00011143
ENSG00000266028	SRGAP2	2706.48	-0.212616	0.0407859	-5.21297	1.85836e-07	2.0608e-06
ENSG00000167306	MYO5B	497.639	-0.212542	0.0841786	-2.52489	0.0115733	0.0459713
ENSG00000163961	RNF168	2052.6	-0.212509	0.0593397	-3.58123	0.000341977	0.00214232
ENSG00000113810	SMC4	22838.2	-0.212457	0.030685	-6.92379	4.39704e-12	7.63879e-11
ENSG00000171943	SRGAP2C	1773.69	-0.212357	0.0810965	-2.61857	0.00882994	0.0366431
ENSG00000165813	CCDC186	678.12	-0.212143	0.0835012	-2.5406	0.0110663	0.0442518
ENSG00000178028	DMAP1	1001.34	-0.211784	0.0657966	-3.21877	0.0012874	0.00702993
ENSG00000075711	DLG1	4956.38	-0.211657	0.0561831	-3.76727	0.000165043	0.0011092
ENSG00000108262	GIT1	6001.37	-0.211085	0.033796	-6.24585	4.21513e-10	6.22346e-09
ENSG00000180964	TCEAL8	1168.95	-0.210498	0.0630677	-3.33766	0.000844882	0.00483811
ENSG00000137275	RIPK1	1543.2	-0.21031	0.0600458	-3.50249	0.000460934	0.00280172
ENSG00000125834	STK35	1083.11	-0.210293	0.0540594	-3.89003	0.000100233	0.000701667
ENSG00000241685	ARPC1A	7872.72	-0.210115	0.0285646	-7.35576	1.89848e-13	3.62342e-12
ENSG00000026025	VIM	202067	-0.209743	0.021806	-9.61857	6.67499e-22	2.06066e-20
ENSG00000197548	ATG7	1618.02	-0.209722	0.0759024	-2.76305	0.00572637	0.0254414
ENSG00000073150	PANX2	741.124	-0.209717	0.0694624	-3.01914	0.0025349	0.0127439
ENSG00000144674	GOLGA4	5368.43	-0.20963	0.0349915	-5.99089	2.08698e-09	2.89602e-08
ENSG00000132680	KHDC4	1714.1	-0.209386	0.046151	-4.53697	5.7068e-06	5.09732e-05
ENSG00000099326	MZF1	672.132	-0.209323	0.0799168	-2.61926	0.00881209	0.0365944
ENSG00000187954	CYHR1	1032.78	-0.209203	0.06626	-3.1573	0.00159238	0.00847266
ENSG00000111275	ALDH2	694.892	-0.208997	0.079147	-2.64061	0.00827565	0.0346869
ENSG00000102218	RP2	687.263	-0.208873	0.0827356	-2.52459	0.0115834	0.0460012
ENSG00000048052	HDAC9	964.338	-0.208718	0.0652498	-3.19876	0.0013802	0.00747768
ENSG00000101079	NDRG3	1400.63	-0.208573	0.053238	-3.91775	8.93786e-05	0.000632077
ENSG00000163558	PRKCI	3605.07	-0.208495	0.0622481	-3.34942	0.00080981	0.00465802
ENSG00000143198	MGST3	976.838	-0.208247	0.0649667	-3.20544	0.00134855	0.00731945
ENSG00000158711	ELK4	2074.95	-0.208099	0.0717366	-2.90087	0.00372128	0.0177043
ENSG00000188994	ZNF292	1341.06	-0.208037	0.0761359	-2.73245	0.00628654	0.0275291
ENSG00000074527	NTN4	2959.86	-0.207844	0.0367905	-5.64941	1.61004e-08	2.02163e-07
ENSG00000235106	BRD3OS	829.949	-0.207528	0.069714	-2.97684	0.00291232	0.0143763
ENSG00000146083	RNF44	1391.63	-0.207416	0.0636818	-3.25707	0.00112568	0.00622808
ENSG00000179041	RRS1	4577.44	-0.2073	0.0344308	-6.02077	1.73586e-09	2.4294e-08
ENSG00000103152	MPG	1557.15	-0.207238	0.0551307	-3.75903	0.000170573	0.00114338
ENSG00000101752	MIB1	3546.73	-0.206913	0.0671523	-3.08124	0.00206138	0.0106703
ENSG00000165533	TTC8	698.17	-0.206377	0.0757105	-2.72587	0.00641317	0.0280428
ENSG00000113140	SPARC	59689.9	-0.20621	0.0176597	-11.6769	1.67323e-31	7.22176e-30
ENSG00000106052	TAX1BP1	5235.82	-0.205713	0.035165	-5.84995	4.91733e-09	6.56543e-08
ENSG00000133816	MICAL2	25125.6	-0.204476	0.0439638	-4.651	3.30334e-06	3.07571e-05
ENSG00000178188	SH2B1	1775.43	-0.204224	0.0559038	-3.65314	0.000259055	0.00166755
ENSG00000198380	GFPT1	2677.89	-0.204122	0.0566163	-3.60536	0.000311723	0.00196786
ENSG00000176903	PNMA1	3393.73	-0.204048	0.03298	-6.18702	6.13111e-10	8.90619e-09
ENSG00000118193	KIF14	3093.2	-0.203207	0.0420615	-4.83118	1.35725e-06	1.33863e-05
ENSG00000071967	CYBRD1	1347.2	-0.203189	0.0528534	-3.8444	0.000120848	0.000834298
ENSG00000165675	ENOX2	920.65	-0.203107	0.0674874	-3.00956	0.00261626	0.0131017
ENSG00000144118	RALB	3104.35	-0.202796	0.0383489	-5.28819	1.23531e-07	1.40272e-06
ENSG00000124098	FAM210B	593.785	-0.202693	0.078367	-2.58646	0.00969687	0.0397007
ENSG00000169926	KLF13	1465.61	-0.202503	0.0567253	-3.56989	0.000357135	0.00222412
ENSG00000146830	GIGYF1	1859.34	-0.202083	0.0586385	-3.44625	0.000568424	0.00337529
ENSG00000092621	PHGDH	4962	-0.201806	0.0356682	-5.65787	1.53264e-08	1.92899e-07
ENSG00000112186	CAP2	981.457	-0.201751	0.0625959	-3.22307	0.00126827	0.00694018
ENSG00000080822	CLDND1	2898	-0.201644	0.0544146	-3.70571	0.000210803	0.00138925
ENSG00000123485	HJURP	4125.06	-0.201607	0.0344801	-5.84707	5.00295e-09	6.66986e-08
ENSG00000112406	HECA	631.633	-0.20069	0.0708629	-2.83209	0.00462442	0.0212974
ENSG00000134780	DAGLA	579.731	-0.200672	0.0730976	-2.74527	0.00604619	0.0266714
ENSG00000077238	IL4R	1452.83	-0.20046	0.0779218	-2.57258	0.0100945	0.0409929
ENSG00000182287	AP1S2	1081.97	-0.200359	0.0601867	-3.32896	0.000871711	0.00496803
ENSG00000158828	PINK1	3093.94	-0.200353	0.0434961	-4.60623	4.10042e-06	3.74616e-05
ENSG00000106829	TLE4	1019.18	-0.199925	0.0731567	-2.73283	0.00627921	0.0275105
ENSG00000177383	MAGEF1	2806.68	-0.199613	0.0413178	-4.83116	1.35737e-06	1.33863e-05
ENSG00000072778	ACADVL	7840.94	-0.199202	0.0306912	-6.49051	8.55444e-11	1.33532e-09
ENSG00000177426	TGIF1	852.265	-0.198852	0.0737985	-2.69452	0.00704894	0.0303292
ENSG00000186767	SPIN4	754.971	-0.198333	0.0755791	-2.62418	0.0086857	0.036178
ENSG00000137193	PIM1	729.887	-0.19821	0.067505	-2.93622	0.00332237	0.0160699
ENSG00000124222	STX16	3868.43	-0.19811	0.0452045	-4.38253	1.17307e-05	9.97776e-05
ENSG00000109762	SNX25	1570.44	-0.198031	0.0518421	-3.81988	0.000133514	0.000912296
ENSG00000213186	TRIM59	1024.64	-0.197701	0.0742074	-2.66417	0.00771788	0.0328045
ENSG00000150961	SEC24D	2510.93	-0.197268	0.046685	-4.22552	2.38387e-05	0.000190773
ENSG00000099290	WASHC2A	2411.52	-0.197264	0.0479631	-4.11282	3.90856e-05	0.000299474
ENSG00000166881	NEMP1	2599.42	-0.196962	0.0461014	-4.27236	1.93417e-05	0.000157731
ENSG00000154727	GABPA	2052.85	-0.196625	0.04877	-4.03168	5.53799e-05	0.000411191
ENSG00000186871	ERCC6L	1193.49	-0.19622	0.0544022	-3.60684	0.000309948	0.00195941
ENSG00000136715	SAP130	2061.85	-0.195991	0.0444618	-4.40807	1.04297e-05	8.97719e-05
ENSG00000189319	FAM53B	852.416	-0.19563	0.0685492	-2.85387	0.00431907	0.0200554
ENSG00000134324	LPIN1	2278.88	-0.195303	0.0564986	-3.45678	0.000546672	0.00326011
ENSG00000162909	CAPN2	27331.6	-0.195102	0.0191055	-10.2118	1.75595e-24	5.94053e-23
ENSG00000152133	GPATCH11	1285.72	-0.194853	0.0635868	-3.06436	0.00218136	0.0111988
ENSG00000036549	ZZZ3	2944.67	-0.194769	0.0531994	-3.66112	0.000251116	0.00162108
ENSG00000124596	OARD1	978.207	-0.194008	0.0575656	-3.37021	0.000751097	0.00435651
ENSG00000164985	PSIP1	4990.55	-0.193762	0.0379004	-5.1124	3.18095e-07	3.44055e-06
ENSG00000159079	CFAP298	2600.81	-0.193571	0.0437256	-4.42695	9.55766e-06	8.26616e-05
ENSG00000122779	TRIM24	1918.06	-0.193419	0.0505179	-3.82872	0.00012881	0.000884516
ENSG00000106771	TMEM245	4700.38	-0.193416	0.0432959	-4.46731	7.92082e-06	6.95749e-05
ENSG00000166401	SERPINB8	2368.16	-0.193408	0.0433364	-4.46294	8.08438e-06	7.08042e-05
ENSG00000107758	PPP3CB	2277.46	-0.192293	0.0450463	-4.26878	1.96544e-05	0.000160136
ENSG00000137575	SDCBP	5031.23	-0.192124	0.0314071	-6.1172	9.52322e-10	1.36247e-08
ENSG00000167110	GOLGA2	2617.97	-0.192023	0.0555771	-3.45508	0.000550124	0.00327635
ENSG00000154122	ANKH	3139.97	-0.191649	0.0414423	-4.62446	3.75568e-06	3.45576e-05
ENSG00000173218	VANGL1	2948.2	-0.191415	0.0602697	-3.17597	0.00149338	0.00800411
ENSG00000101846	STS	661.58	-0.191159	0.0705324	-2.71024	0.00672354	0.0291732
ENSG00000181019	NQO1	7254.89	-0.190783	0.0344737	-5.53417	3.12702e-08	3.78735e-07
ENSG00000144815	NXPE3	1918.11	-0.190641	0.0593537	-3.21196	0.00131835	0.00718131
ENSG00000004975	DVL2	1838.44	-0.190285	0.0558989	-3.40409	0.000663841	0.00389306
ENSG00000198018	ENTPD7	1448.42	-0.190237	0.0532811	-3.57044	0.000356382	0.00222172
ENSG00000137449	CPEB2	889.247	-0.190119	0.0729185	-2.60728	0.0091265	0.0376827
ENSG00000164687	FABP5	3448.95	-0.189514	0.0344682	-5.49823	3.83625e-08	4.59685e-07
ENSG00000182606	TRAK1	2204.16	-0.189342	0.0574433	-3.29615	0.000980214	0.00551481
ENSG00000116199	FAM20B	3466.3	-0.189296	0.054331	-3.48412	0.000493752	0.00298206
ENSG00000024526	DEPDC1	4402.3	-0.188412	0.0572658	-3.29014	0.00100138	0.0056205
ENSG00000087338	GMCL1	1439.87	-0.188113	0.0652685	-2.88214	0.00394987	0.0186099
ENSG00000166025	AMOTL1	4286.84	-0.187907	0.0595157	-3.15726	0.00159257	0.00847266
ENSG00000173230	GOLGB1	3661.68	-0.187878	0.0640195	-2.9347	0.00333866	0.0161357
ENSG00000143815	LBR	5635.83	-0.187867	0.037033	-5.07297	3.91658e-07	4.20338e-06
ENSG00000175550	DRAP1	5211.68	-0.187807	0.0379499	-4.94881	7.46692e-07	7.71467e-06
ENSG00000155755	TMEM237	1043.06	-0.187589	0.0589338	-3.18305	0.00145733	0.00782953
ENSG00000115415	STAT1	4159.69	-0.187586	0.038008	-4.93543	7.99735e-07	8.23905e-06
ENSG00000111911	HINT3	832.823	-0.187428	0.0639818	-2.92939	0.00339626	0.0163876
ENSG00000247596	TWF2	3793.78	-0.186817	0.0382237	-4.88748	1.02134e-06	1.02808e-05
ENSG00000181555	SETD2	3132.14	-0.186621	0.0606229	-3.07839	0.00208122	0.0107564
ENSG00000100320	RBFOX2	4660.27	-0.186189	0.0570094	-3.26594	0.00109102	0.00605869
ENSG00000121749	TBC1D15	2546.48	-0.185728	0.0421597	-4.40534	1.05619e-05	9.07366e-05
ENSG00000148120	AOPEP	936.543	-0.185569	0.0650467	-2.85286	0.00433283	0.0201141
ENSG00000204264	PSMB8	1024.67	-0.185408	0.068141	-2.72094	0.00650971	0.0283753
ENSG00000142657	PGD	9224.51	-0.1854	0.0321897	-5.7596	8.43154e-09	1.09647e-07
ENSG00000094975	SUCO	2851.82	-0.184869	0.0459347	-4.02459	5.70744e-05	0.000422032
ENSG00000213066	CEP43	1013.79	-0.184649	0.066477	-2.77763	0.00547562	0.0245577
ENSG00000100065	CARD10	2092.04	-0.183385	0.0556377	-3.29605	0.00098053	0.00551487
ENSG00000079432	CIC	3320.86	-0.183048	0.0472932	-3.87049	0.000108617	0.000755661
ENSG00000090447	TFAP4	909.586	-0.182892	0.0590194	-3.09885	0.00194272	0.0101026
ENSG00000067225	PKM	104604	-0.18281	0.0198821	-9.19471	3.76019e-20	1.07082e-18
ENSG00000175166	PSMD2	47694.8	-0.182678	0.0218902	-8.34519	7.11014e-17	1.68379e-15
ENSG00000184863	RBM33	1799.27	-0.182651	0.0614057	-2.97449	0.00293472	0.014467
ENSG00000005884	ITGA3	47699.9	-0.182465	0.0167946	-10.8645	1.70138e-27	6.43306e-26
ENSG00000197323	TRIM33	2655.76	-0.182302	0.0442905	-4.11604	3.8544e-05	0.000295701
ENSG00000142669	SH3BGRL3	8761.22	-0.18221	0.0391225	-4.65742	3.20199e-06	2.98598e-05
ENSG00000162733	DDR2	6283.24	-0.18214	0.0658374	-2.76651	0.00566604	0.0252208
ENSG00000171475	WIPF2	1721.86	-0.182134	0.059488	-3.0617	0.00220084	0.0112627
ENSG00000033178	UBA6	4512.52	-0.181939	0.0623254	-2.91918	0.00350952	0.0168753
ENSG00000171791	BCL2	633.761	-0.181887	0.0710833	-2.55878	0.010504	0.0424069
ENSG00000077454	LRCH4	1734.22	-0.181865	0.0594224	-3.06055	0.00220933	0.0112975
ENSG00000189339	SLC35E2B	2493.96	-0.181373	0.0436462	-4.15552	3.24546e-05	0.000253194
ENSG00000134996	OSTF1	897.098	-0.180857	0.064827	-2.78985	0.00527331	0.023751
ENSG00000153815	CMIP	1814.94	-0.180336	0.0505103	-3.57028	0.000356601	0.00222172
ENSG00000187164	SHTN1	692.36	-0.18013	0.0690286	-2.6095	0.00906758	0.0374738
ENSG00000086666	ZFAND6	1779.05	-0.180083	0.0464068	-3.88054	0.000104224	0.000726503
ENSG00000168944	CEP120	1241.53	-0.179583	0.0692879	-2.59183	0.00954665	0.039148
ENSG00000145632	PLK2	17461.6	-0.179493	0.0360555	-4.97824	6.41652e-07	6.69864e-06
ENSG00000198961	PJA2	3809.29	-0.179375	0.0416249	-4.30932	1.63755e-05	0.00013493
ENSG00000177485	ZBTB33	1357.57	-0.179215	0.0561684	-3.19068	0.00141939	0.00765218
ENSG00000163975	MELTF	6072.64	-0.1788	0.0271063	-6.59625	4.21678e-11	6.72815e-10
ENSG00000112941	TENT4A	2320.43	-0.178681	0.0468294	-3.81557	0.000135868	0.000927324
ENSG00000142156	COL6A1	7477.4	-0.178469	0.0266325	-6.70119	2.06729e-11	3.39481e-10
ENSG00000169299	PGM2	6693.9	-0.178381	0.043837	-4.06918	4.71786e-05	0.000355094
ENSG00000233098	CCDC144NL-AS1	3084.53	-0.178322	0.0364616	-4.89067	1.00493e-06	1.01394e-05
ENSG00000149115	TNKS1BP1	4836.8	-0.178268	0.0462154	-3.85733	0.000114631	0.000795352
ENSG00000166128	RAB8B	1451.14	-0.17804	0.0651866	-2.73124	0.00630959	0.0276167
ENSG00000100350	FOXRED2	1506.09	-0.177994	0.0555015	-3.20701	0.00134124	0.00728415
ENSG00000068885	IFT80	1151.71	-0.177834	0.0709521	-2.50639	0.012197	0.0480775
ENSG00000109046	WSB1	2127.66	-0.177632	0.0629104	-2.82358	0.00474913	0.0217506
ENSG00000135111	TBX3	2922.2	-0.177359	0.0463113	-3.82971	0.000128295	0.000881652
ENSG00000170145	SIK2	2038.09	-0.177291	0.061256	-2.89426	0.0038005	0.0180241
ENSG00000076984	MAP2K7	1679.2	-0.177218	0.0652146	-2.71746	0.00657859	0.0286271
ENSG00000136720	HS6ST1	1528.48	-0.176887	0.0472073	-3.74703	0.00017894	0.00119493
ENSG00000197956	S100A6	13911.8	-0.176783	0.0341129	-5.18229	2.19182e-07	2.40686e-06
ENSG00000158109	TPRG1L	1280.76	-0.176198	0.0510028	-3.45466	0.000550982	0.00327929
ENSG00000173821	RNF213	3638.64	-0.175914	0.0672064	-2.61752	0.00885714	0.0367306
ENSG00000115163	CENPA	951.555	-0.175562	0.0580831	-3.02259	0.00250618	0.0126066
ENSG00000186575	NF2	6052.66	-0.175276	0.0322245	-5.43924	5.35095e-08	6.29865e-07
ENSG00000145439	CBR4	630.972	-0.175249	0.0692796	-2.5296	0.0114194	0.0454502
ENSG00000149503	INCENP	4497.7	-0.174893	0.0376621	-4.64374	3.42159e-06	3.17153e-05
ENSG00000109103	UNC119	950.859	-0.174444	0.064971	-2.68496	0.00725395	0.0310627
ENSG00000154305	MIA3	2787.81	-0.174406	0.0658815	-2.64727	0.00811449	0.0341625
ENSG00000174307	PHLDA3	3549.65	-0.174239	0.0390871	-4.45771	8.28401e-06	7.24117e-05
ENSG00000151746	BICD1	1272.16	-0.174156	0.0525245	-3.3157	0.000914123	0.00518348
ENSG00000134109	EDEM1	5528.83	-0.173964	0.0414953	-4.19239	2.76034e-05	0.000218089
ENSG00000040633	PHF23	2777.35	-0.173756	0.04393	-3.9553	7.64391e-05	0.00055008
ENSG00000117859	OSBPL9	1790.65	-0.173575	0.0597049	-2.90722	0.00364657	0.0174273
ENSG00000138942	RNF185	1101.31	-0.173399	0.060707	-2.85633	0.00428569	0.0199261
ENSG00000181744	DIPK2A	1827.64	-0.173156	0.0497091	-3.48338	0.000495127	0.00298936
ENSG00000138778	CENPE	4882.95	-0.172428	0.0453168	-3.80494	0.000141839	0.00096376
ENSG00000185697	MYBL1	2683.87	-0.172407	0.0562888	-3.06291	0.00219196	0.0112285
ENSG00000177556	ATOX1	2261.45	-0.172222	0.0434735	-3.96155	7.4466e-05	0.000536955
ENSG00000129474	AJUBA	6741.68	-0.172039	0.0360886	-4.76713	1.86871e-06	1.8092e-05
ENSG00000011105	TSPAN9	1890.85	-0.171147	0.0647557	-2.64297	0.00821834	0.0345171
ENSG00000119801	YPEL5	994.511	-0.17059	0.0643548	-2.65078	0.0080306	0.0338727
ENSG00000138375	SMARCAL1	1391.37	-0.1701	0.0592112	-2.87276	0.00406903	0.0190715
ENSG00000118482	PHF3	4353.13	-0.17009	0.0574352	-2.96143	0.00306214	0.0149966
ENSG00000005889	ZFX	1421.17	-0.170081	0.0615184	-2.76473	0.00569708	0.0253329
ENSG00000182551	ADI1	4915.65	-0.170072	0.0311245	-5.46424	4.64899e-08	5.51566e-07
ENSG00000143156	NME7	1860.03	-0.170009	0.0607479	-2.7986	0.00513242	0.023262
ENSG00000144567	RETREG2	3053.97	-0.169975	0.0404955	-4.19739	2.70014e-05	0.000213808
ENSG00000143093	STRIP1	1231.97	-0.169569	0.053073	-3.19501	0.00139825	0.0075618
ENSG00000165097	KDM1B	1397.72	-0.169164	0.0627702	-2.69498	0.00703934	0.0302951
ENSG00000147852	VLDLR	1698.34	-0.16865	0.048019	-3.51216	0.000444484	0.00270997
ENSG00000128585	MKLN1	2288.88	-0.168205	0.0446487	-3.76729	0.000165028	0.0011092
ENSG00000277586	NEFL	3302.59	-0.16812	0.0352176	-4.77375	1.80828e-06	1.75352e-05
ENSG00000166340	TPP1	3335.91	-0.167482	0.0605013	-2.76823	0.00563616	0.0251275
ENSG00000169410	PTPN9	1797.38	-0.166975	0.0451532	-3.69797	0.000217329	0.00142703
ENSG00000157985	AGAP1	1392.88	-0.166336	0.0598208	-2.78058	0.00542623	0.0243544
ENSG00000104177	MYEF2	1337.87	-0.16633	0.0560534	-2.96735	0.00300375	0.014779
ENSG00000057757	PITHD1	2290.23	-0.166138	0.0441716	-3.7612	0.000169101	0.00113393
ENSG00000085719	CPNE3	6236.54	-0.1661	0.0485256	-3.42294	0.000619485	0.00364481
ENSG00000187957	DNER	5881.91	-0.165994	0.0286401	-5.79584	6.79813e-09	8.93086e-08
ENSG00000184640	SEPTIN9	10759.2	-0.165811	0.0350849	-4.72598	2.29012e-06	2.18545e-05
ENSG00000168056	LTBP3	5502.98	-0.165806	0.0493925	-3.3569	0.000788217	0.00454982
ENSG00000121691	CAT	1488.55	-0.165796	0.0554053	-2.99243	0.00276768	0.0137489
ENSG00000196411	EPHB4	2125.78	-0.165535	0.0646757	-2.55946	0.0104834	0.0423431
ENSG00000100867	DHRS2	95930.8	-0.165515	0.0207516	-7.97601	1.51134e-15	3.32533e-14
ENSG00000114770	ABCC5	2155.06	-0.165367	0.0462808	-3.57313	0.000352742	0.0022021
ENSG00000160789	LMNA	37235.1	-0.165332	0.0212846	-7.76771	7.99159e-15	1.69215e-13
ENSG00000047249	ATP6V1H	2530.1	-0.165186	0.0573587	-2.87988	0.00397827	0.018708
ENSG00000128191	DGCR8	2330.68	-0.164901	0.0490081	-3.36478	0.000766061	0.0044333
ENSG00000037757	MRI1	1362.76	-0.164705	0.0538205	-3.06027	0.00221141	0.0113039
ENSG00000160991	ORAI2	2953.35	-0.16445	0.0636131	-2.58516	0.00973336	0.0398006
ENSG00000103274	NUBP1	1152.54	-0.164281	0.0586613	-2.80051	0.0051022	0.0231659
ENSG00000103145	HCFC1R1	1102.04	-0.164108	0.0606251	-2.70693	0.00679092	0.0294017
ENSG00000138463	SLC49A4	1061.76	-0.164047	0.0624156	-2.62829	0.00858143	0.0358156
ENSG00000198960	ARMCX6	887.946	-0.163878	0.0648484	-2.52709	0.0115013	0.0457358
ENSG00000107789	MINPP1	2155.1	-0.163633	0.0444798	-3.67882	0.000234315	0.00152411
ENSG00000187688	TRPV2	3518.74	-0.16324	0.0415212	-3.93149	8.44203e-05	0.000601027
ENSG00000115504	EHBP1	2240.98	-0.162602	0.0610243	-2.66455	0.00770911	0.0327778
ENSG00000159228	CBR1	3361.42	-0.162511	0.0396722	-4.09634	4.19741e-05	0.000319699
ENSG00000167978	SRRM2	18929.2	-0.161965	0.0529073	-3.0613	0.00220379	0.0112745
ENSG00000089902	RCOR1	2237	-0.16185	0.0462944	-3.4961	0.000472113	0.00286773
ENSG00000116005	PCYOX1	2382.02	-0.161754	0.058337	-2.77274	0.00555859	0.0248617
ENSG00000188643	S100A16	13165.7	-0.161645	0.0294673	-5.48559	4.12095e-08	4.9086e-07
ENSG00000068489	PRR11	7202.29	-0.161527	0.0462345	-3.49363	0.000476492	0.00289043
ENSG00000196954	CASP4	1459.45	-0.161349	0.0527285	-3.05999	0.00221345	0.0113111
ENSG00000196290	NIF3L1	1257.19	-0.160957	0.0551231	-2.91995	0.00350086	0.0168382
ENSG00000139613	SMARCC2	3813.1	-0.160773	0.0574265	-2.79963	0.0051162	0.0232235
ENSG00000115652	UXS1	2470.74	-0.160722	0.0435639	-3.68934	0.000224838	0.0014683
ENSG00000078304	PPP2R5C	4061.01	-0.160579	0.0344036	-4.6675	3.04894e-06	2.85806e-05
ENSG00000074657	ZNF532	2350.04	-0.160442	0.0446276	-3.59514	0.000324221	0.00203961
ENSG00000164828	SUN1	5411.22	-0.160368	0.036636	-4.37732	1.20145e-05	0.000101711
ENSG00000260032	NORAD	18295.9	-0.160218	0.0243135	-6.58966	4.40844e-11	7.02151e-10
ENSG00000122966	CIT	2346.44	-0.159827	0.0537797	-2.97188	0.00295985	0.0145789
ENSG00000112977	DAP	7281.11	-0.159815	0.0270531	-5.90744	3.47471e-09	4.71984e-08
ENSG00000105329	TGFB1	9528.4	-0.159604	0.0321341	-4.96681	6.80626e-07	7.06861e-06
ENSG00000204308	RNF5	976.36	-0.15954	0.0601753	-2.65126	0.00801919	0.0338563
ENSG00000105011	ASF1B	1674.39	-0.159411	0.0460235	-3.4637	0.000532807	0.00318481
ENSG00000163125	RPRD2	1880.78	-0.159118	0.0491367	-3.23828	0.00120252	0.00661462
ENSG00000096433	ITPR3	14323.7	-0.158644	0.0327026	-4.85112	1.22765e-06	1.22006e-05
ENSG00000213699	SLC35F6	1140.73	-0.158506	0.0614068	-2.58124	0.00984462	0.0401686
ENSG00000181104	F2R	1649.57	-0.158111	0.0509986	-3.1003	0.00193322	0.010059
ENSG00000114346	ECT2	9721.3	-0.157982	0.0381391	-4.14225	3.43911e-05	0.000266339
ENSG00000162923	WDR26	5277.42	-0.157535	0.0485273	-3.24632	0.00116909	0.00644053
ENSG00000255302	EID1	8596.99	-0.157206	0.0386949	-4.06271	4.85058e-05	0.000363299
ENSG00000163933	RFT1	1656.78	-0.156866	0.0453217	-3.46116	0.000537862	0.0032097
ENSG00000196700	ZNF512B	2014	-0.156819	0.0445371	-3.52109	0.000429777	0.00262831
ENSG00000171608	PIK3CD	1354.55	-0.156411	0.0591031	-2.64641	0.00813522	0.0342177
ENSG00000138801	PAPSS1	2554.15	-0.156054	0.0506717	-3.07971	0.00207206	0.0107133
ENSG00000160007	ARHGAP35	5221.84	-0.155801	0.0532854	-2.92389	0.0034569	0.016649
ENSG00000197903	H2BC12	1313.43	-0.155697	0.0549939	-2.83117	0.00463776	0.0213479
ENSG00000117298	ECE1	13138.8	-0.155226	0.032874	-4.72184	2.33718e-06	2.228e-05
ENSG00000112984	KIF20A	4661.52	-0.155216	0.0396087	-3.91875	8.90104e-05	0.000629721
ENSG00000147044	CASK	1388.3	-0.155095	0.0535614	-2.89565	0.00378379	0.0179706
ENSG00000049192	ADAMTS6	2568.15	-0.154426	0.0537474	-2.87318	0.00406361	0.0190609
ENSG00000261786		2144.34	-0.154055	0.0616399	-2.49927	0.012445	0.0489265
ENSG00000166272	WBP1L	1692.03	-0.153906	0.0454411	-3.38692	0.000706819	0.00412094
ENSG00000013583	HEBP1	926.783	-0.152755	0.0590902	-2.58512	0.00973441	0.0398006
ENSG00000096717	SIRT1	1354.04	-0.152744	0.0579253	-2.63691	0.00836658	0.0349946
ENSG00000102316	MAGED2	1872.55	-0.152536	0.0457331	-3.33535	0.000851923	0.00486914
ENSG00000100364	KIAA0930	3695.15	-0.152052	0.0398362	-3.81693	0.00013512	0.000922917
ENSG00000138443	ABI2	2815.76	-0.151758	0.048321	-3.14063	0.00168586	0.00892416
ENSG00000164237	CMBL	1782.18	-0.151647	0.0530528	-2.85841	0.00425768	0.0198317
ENSG00000136451	VEZF1	2700.7	-0.151065	0.0462957	-3.26305	0.00110222	0.00611708
ENSG00000139998	RAB15	1421.68	-0.150989	0.0492909	-3.06323	0.00218965	0.0112277
ENSG00000164715	LMTK2	1434.25	-0.150707	0.0570666	-2.64089	0.00826879	0.0346742
ENSG00000130227	XPO7	5087.57	-0.150576	0.040914	-3.6803	0.000232955	0.00151691
ENSG00000075292	ZNF638	4325.43	-0.150385	0.0517862	-2.90396	0.0036848	0.0175679
ENSG00000204231	RXRB	2173.68	-0.150029	0.0411876	-3.64258	0.000269919	0.00173005
ENSG00000279864	NCOR1P4	1221.37	-0.149885	0.0534454	-2.80446	0.0050401	0.0229186
ENSG00000099381	SETD1A	2260.22	-0.149628	0.0552026	-2.71053	0.00671758	0.0291614
[truncated: 176 more rows]
