# Supplementary material for: Dexamethasone sensitizes to ferroptosis by glucocorticoid receptor–induced dipeptidase-1 expression and glutathione depletion
Source: Sci Adv. 2022 Feb 2;8(5):eabl8920. doi: 10.1126/sciadv.abl8920 (PMC8809683; doi:10.1126/sciadv.abl8920)
Supplement: Supplementary file 3 — Movies S1 and S2 [file sciadv.abl8920_movies_s1_and_s2.zip]

Archive with 2 entries (2 files):
- sciadv.abl8920_movie_s1.mp4
- sciadv.abl8920_movie_s2.mp4
